# Supplementary material for: Candidate Markers of Olaparib Response from Genomic Data Analyses of Human Cancer Cell Lines
Source: Cancers (Basel). 2021 Mar 15;13(6):1296. doi: 10.3390/cancers13061296 (PMC7998846; doi:10.3390/cancers13061296)
Supplement: Supplementary file 1 [file cancers-13-01296-s001.zip]

Archive with 2 entries (2 files):
- Supplementary.pdf
- Table S1-S3.xlsx
