# Supplementary material for: Candidate Markers of Olaparib Response from Genomic Data Analyses of Human Cancer Cell Lines
Source: Cancers (Basel). 2021 Mar 15;13(6):1296. doi: 10.3390/cancers13061296 (PMC7998846; doi:10.3390/cancers13061296)
Supplement: Supplementary file 1 [file cancers-13-01296-s001.zip › Table S1-S3.xlsx]

## Sheet: Table S1
Ensembl ID	Coefficient	Gene	Association
ENSG00000172716	-0.11139	SLFN11	Sensitivity
ENSG00000143995	-0.06547	MEIS1	Sensitivity
ENSG00000120889	-0.05056	TNFRSF10B	Sensitivity
ENSG00000080608	-0.03497	PUM3	Sensitivity
ENSG00000157657	-0.03443	ZNF618	Sensitivity
ENSG00000105072	-0.0334	C19orf44	Sensitivity
ENSG00000135387	-0.03311	CAPRIN1	Sensitivity
ENSG00000184985	-0.03261	SORCS2	Sensitivity
ENSG00000099821	-0.03261	POLRMT	Sensitivity
ENSG00000132005	-0.02891	RFX1	Sensitivity
ENSG00000108953	-0.02658	YWHAE	Sensitivity
ENSG00000124496	-0.02635	TRERF1	Sensitivity
ENSG00000145982	-0.02624	FARS2	Sensitivity
ENSG00000140931	-0.02529	CMTM3	Sensitivity
ENSG00000163584	-0.02387	RPL22L1	Sensitivity
ENSG00000163359	-0.02261	COL6A3	Sensitivity
ENSG00000196565	-0.02233	HBG2	Sensitivity
ENSG00000091592	-0.02141	NLRP1	Sensitivity
ENSG00000107341	-0.02079	UBE2R2	Sensitivity
ENSG00000137074	-0.0204	APTX	Sensitivity
ENSG00000179094	-0.01953	PER1	Sensitivity
ENSG00000128713	-0.01757	HOXD11	Sensitivity
ENSG00000123977	-0.01631	DAW1	Sensitivity
ENSG00000112039	-0.01448	FANCE	Sensitivity
ENSG00000164736	-0.01415	SOX17	Sensitivity
ENSG00000101115	-0.01394	SALL4	Sensitivity
ENSG00000117154	-0.01259	IGSF21	Sensitivity
ENSG00000187961	-0.01177	KLHL17	Sensitivity
ENSG00000001167	-0.01104	NFYA	Sensitivity
ENSG00000164362	-0.00994	TERT	Sensitivity
ENSG00000171988	-0.00887	JMJD1C	Sensitivity
ENSG00000114439	-0.00874	BBX	Sensitivity
ENSG00000165115	-0.00836	KIF27	Sensitivity
ENSG00000100731	-0.00712	PCNX1	Sensitivity
ENSG00000183020	-0.00697	AP2A2	Sensitivity
ENSG00000258315	-0.0065	C17orf49	Sensitivity
ENSG00000196072	-0.00622	BLOC1S2	Sensitivity
ENSG00000170222	-0.00521	ADPRM	Sensitivity
ENSG00000203883	-0.00507	SOX18	Sensitivity
ENSG00000130176	-0.00255	CNN1	Sensitivity
ENSG00000172530	-0.00241	BANP	Sensitivity
ENSG00000120254	-0.00147	MTHFD1L	Sensitivity
ENSG00000183638	-0.00112	RP1L1	Sensitivity
ENSG00000215114	-0.00065	UBXN2B	Sensitivity
ENSG00000183837	-0.00058	PNMA3	Sensitivity
ENSG00000122012	-0.00021	SV2C	Sensitivity
ENSG00000165671	-3e-05	NSD1	Sensitivity
ENSG00000006831	4e-05	ADIPOR2	Resistance
ENSG00000141279	0.00023	NPEPPS	Resistance
ENSG00000239305	0.00029	RNF103	Resistance
ENSG00000175556	0.0004	LONRF3	Resistance
ENSG00000105983	0.00067	LMBR1	Resistance
ENSG00000242802	0.00075	AP5Z1	Resistance
ENSG00000137491	0.001	SLCO2B1	Resistance
ENSG00000171766	0.00104	GATM	Resistance
ENSG00000145354	0.00109	CISD2	Resistance
ENSG00000168763	0.00135	CNNM3	Resistance
ENSG00000198898	0.00135	CAPZA2	Resistance
ENSG00000089558	0.00139	KCNH4	Resistance
ENSG00000179889	0.00161	PDXDC1	Resistance
ENSG00000048462	0.00165	TNFRSF17	Resistance
ENSG00000183597	0.0017	TANGO2	Resistance
ENSG00000189157	0.00197	FAM47E	Resistance
ENSG00000105879	0.00209	CBLL1	Resistance
ENSG00000086232	0.00225	EIF2AK1	Resistance
ENSG00000168743	0.00228	NPNT	Resistance
ENSG00000147883	0.00238	CDKN2B	Resistance
ENSG00000141404	0.00281	GNAL	Resistance
ENSG00000137727	0.00403	ARHGAP20	Resistance
ENSG00000103316	0.00407	CRYM	Resistance
ENSG00000101417	0.00506	PXMP4	Resistance
ENSG00000124299	0.00565	PEPD	Resistance
ENSG00000188613	0.00585	NANOS1	Resistance
ENSG00000101412	0.00661	E2F1	Resistance
ENSG00000125995	0.00708	ROMO1	Resistance
ENSG00000144567	0.00746	RETREG2	Resistance
ENSG00000005471	0.00748	ABCB4	Resistance
ENSG00000126803	0.00769	HSPA2	Resistance
ENSG00000012504	0.0079	NR1H4	Resistance
ENSG00000109270	0.00842	LAMTOR3	Resistance
ENSG00000204019	0.00855	CT83	Resistance
ENSG00000265491	0.00947	RNF115	Resistance
ENSG00000106327	0.00965	TFR2	Resistance
ENSG00000086666	0.00971	ZFAND6	Resistance
ENSG00000021645	0.0098	NRXN3	Resistance
ENSG00000160439	0.0101	RDH13	Resistance
ENSG00000081665	0.01079	ZNF506	Resistance
ENSG00000135211	0.01085	TMEM60	Resistance
ENSG00000127993	0.01094	RBM48	Resistance
ENSG00000005249	0.01195	PRKAR2B	Resistance
ENSG00000141576	0.01205	RNF157	Resistance
ENSG00000018610	0.01254	CXorf56	Resistance
ENSG00000185808	0.01332	PIGP	Resistance
ENSG00000158716	0.01361	DUSP23	Resistance
ENSG00000145022	0.01373	TCTA	Resistance
ENSG00000154975	0.01413	CA10	Resistance
ENSG00000188868	0.01422	ZNF563	Resistance
ENSG00000222011	0.0159	FAM185A	Resistance
ENSG00000170502	0.01686	NUDT9	Resistance
ENSG00000167074	0.01891	TEF	Resistance
ENSG00000133424	0.0192	LARGE1	Resistance
ENSG00000125356	0.01933	NDUFA1	Resistance
ENSG00000105835	0.01947	NAMPT	Resistance
ENSG00000180596	0.0204	H2BC4	Resistance
ENSG00000144407	0.02102	PTH2R	Resistance
ENSG00000108439	0.02129	PNPO	Resistance
ENSG00000166387	0.02191	PPFIBP2	Resistance
ENSG00000099974	0.0222	DDTL	Resistance
ENSG00000151882	0.02237	CCL28	Resistance
ENSG00000136052	0.02262	SLC41A2	Resistance
ENSG00000160856	0.02377	FCRL3	Resistance
ENSG00000183150	0.02833	GPR19	Resistance
ENSG00000168273	0.02967	SMIM4	Resistance
ENSG00000175874	0.03242	CREG2	Resistance
ENSG00000145685	0.03336	LHFPL2	Resistance
ENSG00000136710	0.03444	CCDC115	Resistance
ENSG00000101400	0.03806	SNTA1	Resistance
ENSG00000124257	0.04122	NEURL2	Resistance
ENSG00000063322	0.04475	MED29	Resistance
ENSG00000179833	0.0472	SERTAD2	Resistance
ENSG00000243955	0.08401	GSTA1	Resistance

## Sheet: Table S2
Gene	Ensembl ID	FDR-adjusted p-value	Coefficient	Association	95% confidence interval
NFYA	ENSG00000001167	0.01729	-0.135	sensitive	-0.155
CYP51A1	ENSG00000001630	0.02125	0.114	resistance	0.047 - 0.182
ICA1	ENSG00000003147	0.04237	0.134	resistance	0.046 - 0.222
SARM1	ENSG00000004139	0.04486	0.126	resistance	0.043 - 0.21
VPS50	ENSG00000004766	0.00759	0.128	resistance	0.063 - 0.194
ARHGAP33	ENSG00000004777	0.04808	0.139	resistance	0.046 - 0.233
PDK4	ENSG00000004799	0.04772	0.12	resistance	0.04 - 0.201
SLC4A1	ENSG00000004939	0.02885	0.118	resistance	0.045 - 0.19
DVL2	ENSG00000004975	0.01198	-0.131	sensitive	-0.142
DHX33	ENSG00000005100	0.001	-0.178	sensitive	-0.149
CROT	ENSG00000005469	0.002705	0.166	resistance	0.09 - 0.243
ABCB4	ENSG00000005471	0.01189	0.13	resistance	0.059 - 0.2
KMT2E	ENSG00000005483	0.01134	0.138	resistance	0.064 - 0.213
PDK2	ENSG00000005882	0.005213	0.141	resistance	0.072 - 0.209
GDE1	ENSG00000006007	0.00142	0.174	resistance	0.099 - 0.25
ABCC8	ENSG00000006071	0.04532	0.114	resistance	0.038 - 0.19
TNFRSF12A	ENSG00000006327	0.0414	-0.213	sensitive	-0.278
TBXA2R	ENSG00000006638	0.00743	-0.154	sensitive	-0.156
COX10	ENSG00000006695	0.0007742	-0.17	sensitive	-0.139
ELAC2	ENSG00000006744	0.002205	-0.153	sensitive	-0.138
TRAPPC6A	ENSG00000007255	0.002132	0.18	resistance	0.099 - 0.26
SYPL1	ENSG00000008282	0.03555	0.127	resistance	0.046 - 0.208
AASS	ENSG00000008311	0.0182	-0.135	sensitive	-0.156
MASP2	ENSG00000009724	0.02048	0.131	resistance	0.054 - 0.207
IYD	ENSG00000009765	0.007381	0.147	resistance	0.072 - 0.222
MRC2	ENSG00000011028	0.0008042	-0.251	sensitive	-0.206
PTBP1	ENSG00000011304	0.01424	-0.136	sensitive	-0.15
PLAUR	ENSG00000011422	0.001666	-0.209	sensitive	-0.184
TMEM159	ENSG00000011638	0.04868	0.134	resistance	0.044 - 0.224
NR1H4	ENSG00000012504	0.01482	0.127	resistance	0.056 - 0.199
MAN2B2	ENSG00000013288	0.04868	0.122	resistance	0.04 - 0.203
POLR3B	ENSG00000013503	0.01151	-0.13	sensitive	-0.14
TTC27	ENSG00000018699	0.01375	-0.127	sensitive	-0.14
ZFP64	ENSG00000020256	0.02994	-0.117	sensitive	-0.145
MNAT1	ENSG00000020426	0.02018	-0.125	sensitive	-0.146
NRXN3	ENSG00000021645	0.02405	0.124	resistance	0.05 - 0.198
CPS1	ENSG00000021826	0.01877	-0.124	sensitive	-0.144
SNAPC1	ENSG00000023608	0.02508	-0.13	sensitive	-0.157
PLEKHO1	ENSG00000023902	0.04335	-0.142	sensitive	-0.187
KCNG1	ENSG00000026559	0.003295	-0.168	sensitive	-0.158
ARNTL2	ENSG00000029153	0.01938	-0.146	sensitive	-0.169
GRN	ENSG00000030582	0.01189	0.159	resistance	0.073 - 0.245
FAM13B	ENSG00000031003	0.006749	0.144	resistance	0.071 - 0.216
ATP6V0A1	ENSG00000033627	0.003005	0.163	resistance	0.088 - 0.239
SLC4A7	ENSG00000033867	0.02504	-0.126	sensitive	-0.152
VCL	ENSG00000035403	0.02695	-0.164	sensitive	-0.201
DAPK2	ENSG00000035664	0.00961	0.139	resistance	0.066 - 0.213
CYP46A1	ENSG00000036530	0.02199	0.133	resistance	0.054 - 0.212
SLC18A1	ENSG00000036565	0.04255	0.121	resistance	0.041 - 0.2
MAT2B	ENSG00000038274	0.01151	-0.14	sensitive	-0.151
PHF23	ENSG00000040633	0.002807	-0.154	sensitive	-0.142
MED17	ENSG00000042429	0.03066	-0.105	sensitive	-0.131
FAM214A	ENSG00000047346	0.009255	0.144	resistance	0.069 - 0.22
ADAMTS6	ENSG00000049192	0.01757	-0.137	sensitive	-0.157
PER3	ENSG00000049246	0.03377	0.118	resistance	0.043 - 0.192
ELN	ENSG00000049540	0.0439	0.114	resistance	0.039 - 0.19
LIMA1	ENSG00000050405	0.04054	-0.147	sensitive	-0.192
TNIP3	ENSG00000050730	0.02455	-0.128	sensitive	-0.154
FNIP2	ENSG00000052795	0.004511	0.15	resistance	0.078 - 0.223
KMT2C	ENSG00000055609	0.02454	0.132	resistance	0.053 - 0.212
ZNF280C	ENSG00000056277	0.02642	-0.13	sensitive	-0.158
YBX3	ENSG00000060138	0.006648	-0.153	sensitive	-0.154
CCAR1	ENSG00000060339	0.04236	-0.131	sensitive	-0.172
GNA15	ENSG00000060558	0.04569	-0.135	sensitive	-0.18
MPC1	ENSG00000060762	0.009255	0.143	resistance	0.068 - 0.217
BCAT1	ENSG00000060982	0.0006579	-0.199	sensitive	-0.161
EIF4B	ENSG00000063046	0.02389	-0.14	sensitive	-0.167
CA11	ENSG00000063180	0.03841	0.111	resistance	0.039 - 0.183
MED29	ENSG00000063322	0.005452	0.137	resistance	0.07 - 0.205
RFXANK	ENSG00000064490	0.03932	-0.113	sensitive	-0.147
CTSA	ENSG00000064601	0.009287	0.189	resistance	0.09 - 0.288
PMS1	ENSG00000064933	0.02927	-0.133	sensitive	-0.164
WDR3	ENSG00000065183	0.0199	-0.128	sensitive	-0.149
WDR18	ENSG00000065268	0.02823	-0.12	sensitive	-0.148
MTHFD2	ENSG00000065911	0.0101	-0.144	sensitive	-0.153
PPP2R5A	ENSG00000066027	0.04486	0.129	resistance	0.044 - 0.215
SMARCD1	ENSG00000066117	0.007225	-0.174	sensitive	-0.177
ZNRD1	ENSG00000066379	0.03111	-0.135	sensitive	-0.168
TRMT11	ENSG00000066651	0.03213	-0.117	sensitive	-0.147
MSANTD3	ENSG00000066697	0.04482	-0.139	sensitive	-0.185
STAG3	ENSG00000066923	0.02907	0.113	resistance	0.043 - 0.183
PFKP	ENSG00000067057	0.01023	-0.137	sensitive	-0.146
PLPP1	ENSG00000067113	0.02568	0.132	resistance	0.052 - 0.212
STOML1	ENSG00000067221	0.0142	0.138	resistance	0.062 - 0.214
NAV3	ENSG00000067798	0.02584	-0.143	sensitive	-0.174
ROGDI	ENSG00000067836	0.0482	0.113	resistance	0.037 - 0.19
PDK3	ENSG00000067992	0.02885	0.118	resistance	0.045 - 0.192
SIRT2	ENSG00000068903	0.01569	0.125	resistance	0.055 - 0.195
MAOB	ENSG00000069535	0.04914	0.106	resistance	0.035 - 0.178
SMG6	ENSG00000070366	0.02338	-0.123	sensitive	-0.146
DGCR2	ENSG00000070413	0.01151	0.134	resistance	0.062 - 0.206
ST6GALNAC2	ENSG00000070731	0.0146	0.167	resistance	0.074 - 0.259
TCOF1	ENSG00000070814	0.01325	-0.13	sensitive	-0.143
EPHA8	ENSG00000070886	0.0418	0.113	resistance	0.039 - 0.187
MAP4K4	ENSG00000071054	0.003693	-0.158	sensitive	-0.15
LMCD1	ENSG00000071282	0.01605	0.145	resistance	0.063 - 0.227
ATP6AP1	ENSG00000071553	0.001065	0.177	resistance	0.103 - 0.252
FAM3A	ENSG00000071889	0.03614	0.113	resistance	0.041 - 0.185
PDCD2	ENSG00000071994	0.04996	-0.113	sensitive	-0.152
ACTN1	ENSG00000072110	0.00743	-0.217	sensitive	-0.221
RPS6KA6	ENSG00000072133	0.04569	0.119	resistance	0.04 - 0.199
ASIC4	ENSG00000072182	0.007576	0.141	resistance	0.069 - 0.212
SPEG	ENSG00000072195	0.01515	-0.182	sensitive	-0.204
UBE2D1	ENSG00000072401	0.03466	-0.112	sensitive	-0.142
FERMT2	ENSG00000073712	0.02488	-0.171	sensitive	-0.206
IGF2BP2	ENSG00000073792	0.0005753	-0.217	sensitive	-0.174
FRY	ENSG00000073910	0.04159	0.11	resistance	0.038 - 0.181
NSF	ENSG00000073969	0.003005	0.153	resistance	0.082 - 0.224
NCBP3	ENSG00000074356	0.02645	-0.115	sensitive	-0.141
ARHGEF10L	ENSG00000074964	0.01258	0.16	resistance	0.073 - 0.247
NUP37	ENSG00000075188	0.01173	-0.144	sensitive	-0.156
SLC25A40	ENSG00000075303	0.003295	0.164	resistance	0.087 - 0.24
SLC25A3	ENSG00000075415	0.02885	-0.118	sensitive	-0.145
CACNG4	ENSG00000075461	0.04807	0.128	resistance	0.042 - 0.214
MOCOS	ENSG00000075643	0.003474	-0.204	sensitive	-0.193
RBM7	ENSG00000076053	0.0353	-0.111	sensitive	-0.141
RBMS2	ENSG00000076067	0.003295	-0.227	sensitive	-0.213
FMO4	ENSG00000076258	0.01595	0.133	resistance	0.058 - 0.208
RGS11	ENSG00000076344	0.02828	0.126	resistance	0.048 - 0.203
PAG1	ENSG00000076641	0.01325	0.138	resistance	0.062 - 0.213
ACTL6B	ENSG00000077080	0.02904	0.13	resistance	0.05 - 0.211
PPP1R12B	ENSG00000077157	0.04352	0.107	resistance	0.036 - 0.178
SNRPA	ENSG00000077312	0.0097	-0.173	sensitive	-0.183
TIGAR	ENSG00000078237	0.04408	-0.114	sensitive	-0.151
ADCY2	ENSG00000078295	0.007011	0.145	resistance	0.072 - 0.219
HOXA9	ENSG00000078399	0.0412	-0.124	sensitive	-0.163
ZCWPW1	ENSG00000078487	0.003295	0.145	resistance	0.077 - 0.213
NRDC	ENSG00000078618	0.01821	-0.124	sensitive	-0.142
CBFA2T2	ENSG00000078699	0.006024	0.146	resistance	0.074 - 0.219
UBE2D4	ENSG00000078967	0.01291	0.123	resistance	0.056 - 0.191
THOC1	ENSG00000079134	0.03233	-0.134	sensitive	-0.168
SLC1A3	ENSG00000079215	0.04467	-0.117	sensitive	-0.155
XRCC5	ENSG00000079246	0.009162	-0.141	sensitive	-0.147
SCGN	ENSG00000079689	0.007852	0.144	resistance	0.07 - 0.218
PUM3	ENSG00000080608	0.000166	-0.18	sensitive	-0.133
CXCL2	ENSG00000081041	0.01938	-0.171	sensitive	-0.198
PCNP	ENSG00000081154	0.03988	-0.103	sensitive	-0.134
UBA5	ENSG00000081307	0.04308	-0.104	sensitive	-0.137
ZNF506	ENSG00000081665	0.001336	0.165	resistance	0.094 - 0.237
PCDHB4	ENSG00000081818	0.02733	0.139	resistance	0.054 - 0.224
COBLL1	ENSG00000082438	0.01557	0.136	resistance	0.059 - 0.212
COL16A1	ENSG00000084636	0.03602	-0.14	sensitive	-0.179
MAPRE3	ENSG00000084764	0.03017	0.138	resistance	0.052 - 0.224
CAD	ENSG00000084774	0.02409	-0.13	sensitive	-0.156
SEH1L	ENSG00000085415	0.03926	-0.118	sensitive	-0.152
ABCB1	ENSG00000085563	0.04729	0.11	resistance	0.036 - 0.183
TTC39A	ENSG00000085831	0.002084	0.194	resistance	0.107 - 0.281
DIMT1	ENSG00000086189	0.009255	-0.144	sensitive	-0.15
ZFAND6	ENSG00000086666	0.006387	0.145	resistance	0.072 - 0.217
ACHE	ENSG00000087085	0.02155	0.128	resistance	0.052 - 0.203
MMP2	ENSG00000087245	0.02293	-0.169	sensitive	-0.201
TXNDC16	ENSG00000087301	0.004998	0.174	resistance	0.089 - 0.258
NID2	ENSG00000087303	0.02622	-0.13	sensitive	-0.158
EPB41L1	ENSG00000088367	0.005258	0.198	resistance	0.101 - 0.295
SMOX	ENSG00000088826	0.008356	-0.162	sensitive	-0.168
RPL6	ENSG00000089009	0.01868	-0.144	sensitive	-0.166
FXYD5	ENSG00000089327	0.01463	-0.158	sensitive	-0.176
KCNH4	ENSG00000089558	0.003423	0.164	resistance	0.087 - 0.242
BLVRB	ENSG00000090013	0.02989	0.142	resistance	0.054 - 0.23
YPEL3	ENSG00000090238	0.03841	0.113	resistance	0.04 - 0.186
GNPTG	ENSG00000090581	0.002034	0.166	resistance	0.092 - 0.24
PABPC4	ENSG00000090621	0.01189	-0.13	sensitive	-0.141
MAP3K20	ENSG00000091436	0.03339	-0.123	sensitive	-0.155
NLRP1	ENSG00000091592	0.001816	-0.178	sensitive	-0.157
SPAG7	ENSG00000091640	0.02496	-0.112	sensitive	-0.135
CCDC80	ENSG00000091986	0.003295	-0.238	sensitive	-0.223
HNRNPC	ENSG00000092199	0.0001019	-0.241	sensitive	-0.174
PHGDH	ENSG00000092621	0.01766	-0.124	sensitive	-0.143
MFSD11	ENSG00000092931	0.02088	0.114	resistance	0.047 - 0.181
MAP3K1	ENSG00000095015	0.01798	0.142	resistance	0.061 - 0.224
IL11	ENSG00000095752	0.04665	-0.131	sensitive	-0.175
SRPK1	ENSG00000096063	0.0004935	-0.207	sensitive	-0.163
HSP90AB1	ENSG00000096384	0.04772	-0.103	sensitive	-0.139
HNRNPH3	ENSG00000096746	0.02571	-0.13	sensitive	-0.158
ABLIM1	ENSG00000099204	0.0274	0.136	resistance	0.053 - 0.219
TSPAN15	ENSG00000099282	0.0146	0.184	resistance	0.082 - 0.287
CATSPERG	ENSG00000099338	0.00202	0.157	resistance	0.087 - 0.226
POLRMT	ENSG00000099821	0.005452	-0.154	sensitive	-0.153
SNAP29	ENSG00000099940	0.009162	0.129	resistance	0.061 - 0.196
DDTL	ENSG00000099974	0.01515	0.117	resistance	0.051 - 0.182
UPB1	ENSG00000100024	0.03383	0.113	resistance	0.042 - 0.184
YPEL1	ENSG00000100027	0.01656	0.154	resistance	0.067 - 0.241
MAPK1	ENSG00000100030	0.029	0.111	resistance	0.042 - 0.179
PRODH	ENSG00000100033	0.006253	0.154	resistance	0.077 - 0.23
LGALS1	ENSG00000100097	0.04759	-0.151	sensitive	-0.203
PIK3IP1	ENSG00000100100	0.00961	0.151	resistance	0.072 - 0.231
MICALL1	ENSG00000100139	0.008256	-0.164	sensitive	-0.17
CBX7	ENSG00000100307	0.04408	0.107	resistance	0.036 - 0.178
RPL3	ENSG00000100316	0.02907	-0.14	sensitive	-0.173
FOXRED2	ENSG00000100350	0.04743	0.115	resistance	0.038 - 0.191
DAAM1	ENSG00000100592	0.007852	0.152	resistance	0.074 - 0.23
SNW1	ENSG00000100603	0.01292	-0.13	sensitive	-0.142
DHRS7	ENSG00000100612	0.04122	0.115	resistance	0.04 - 0.191
PCNX1	ENSG00000100731	0.02632	-0.121	sensitive	-0.147
CCNB1IP1	ENSG00000100814	0.042	-0.122	sensitive	-0.159
ARHGAP5	ENSG00000100852	0.04677	0.125	resistance	0.041 - 0.208
ABHD12	ENSG00000100997	0.002914	0.17	resistance	0.091 - 0.249
SLA2	ENSG00000101082	0.02453	0.136	resistance	0.054 - 0.217
SALL4	ENSG00000101115	0.0243	-0.126	sensitive	-0.151
HRH3	ENSG00000101180	0.003028	0.167	resistance	0.09 - 0.245
FERMT1	ENSG00000101311	0.007979	-0.194	sensitive	-0.199
MROH8	ENSG00000101353	0.04665	0.116	resistance	0.038 - 0.193
SNTA1	ENSG00000101400	0.02437	0.136	resistance	0.054 - 0.217
E2F1	ENSG00000101412	0.0132	0.14	resistance	0.063 - 0.217
PXMP4	ENSG00000101417	1.504e-06	0.227	resistance	0.159 - 0.295
CHMP4B	ENSG00000101421	0.003295	0.177	resistance	0.094 - 0.259
ACOT8	ENSG00000101473	0.01543	0.123	resistance	0.054 - 0.191
ATG4A	ENSG00000101844	0.04283	0.115	resistance	0.039 - 0.191
SRPX	ENSG00000101955	0.02384	-0.177	sensitive	-0.212
SYP	ENSG00000102003	0.002511	0.182	resistance	0.099 - 0.265
BMX	ENSG00000102010	0.04394	0.11	resistance	0.037 - 0.182
PLS3	ENSG00000102024	0.02154	-0.174	sensitive	-0.206
SLC35A2	ENSG00000102100	0.01482	0.15	resistance	0.066 - 0.234
MRPS31	ENSG00000102738	0.01852	-0.148	sensitive	-0.171
DHRS12	ENSG00000102796	0.007852	0.13	resistance	0.063 - 0.196
CLN5	ENSG00000102805	0.02941	0.122	resistance	0.046 - 0.197
GDPD3	ENSG00000102886	0.02819	0.118	resistance	0.045 - 0.19
CBLN1	ENSG00000102924	0.001269	0.181	resistance	0.103 - 0.259
CCL22	ENSG00000102962	0.04808	0.124	resistance	0.041 - 0.208
MMP15	ENSG00000102996	0.04104	0.143	resistance	0.05 - 0.236
MLYCD	ENSG00000103150	0.03017	0.113	resistance	0.043 - 0.184
WFDC1	ENSG00000103175	0.03676	0.108	resistance	0.039 - 0.178
SEC14L5	ENSG00000103184	0.01091	0.149	resistance	0.07 - 0.229
USP10	ENSG00000103194	0.03792	-0.117	sensitive	-0.151
SLC7A5	ENSG00000103257	0.01754	-0.129	sensitive	-0.148
CRYM	ENSG00000103316	0.008977	0.133	resistance	0.064 - 0.202
ELOB	ENSG00000103363	0.01581	0.119	resistance	0.052 - 0.186
GGA2	ENSG00000103365	0.02397	0.14	resistance	0.056 - 0.223
CDIPT	ENSG00000103502	0.04677	0.107	resistance	0.036 - 0.179
HERC1	ENSG00000103657	0.03563	0.131	resistance	0.048 - 0.215
AP3B2	ENSG00000103723	0.02703	0.131	resistance	0.051 - 0.212
CTSH	ENSG00000103811	0.03972	0.129	resistance	0.045 - 0.213
BMF	ENSG00000104081	0.0286	0.121	resistance	0.047 - 0.195
SCG3	ENSG00000104112	0.003414	0.17	resistance	0.09 - 0.25
NIPAL2	ENSG00000104361	0.03683	0.126	resistance	0.045 - 0.207
EIF3E	ENSG00000104408	0.03113	-0.126	sensitive	-0.158
GSDMD	ENSG00000104518	0.02254	-0.133	sensitive	-0.158
ASAH1	ENSG00000104763	0.0004935	0.193	resistance	0.117 - 0.268
PPP1R37	ENSG00000104866	0.02898	0.127	resistance	0.049 - 0.205
SF3A2	ENSG00000104897	0.0391	-0.132	sensitive	-0.171
IL27RA	ENSG00000104998	0.03383	-0.116	sensitive	-0.146
C19orf44	ENSG00000105072	0.01821	-0.129	sensitive	-0.149
SYDE1	ENSG00000105137	0.009849	-0.256	sensitive	-0.271
DYRK1B	ENSG00000105204	0.04255	0.113	resistance	0.039 - 0.187
PLD3	ENSG00000105223	0.009594	0.145	resistance	0.069 - 0.221
SHD	ENSG00000105251	0.04082	0.123	resistance	0.043 - 0.203
CDC37	ENSG00000105401	0.04173	-0.105	sensitive	-0.137
NAPA	ENSG00000105402	0.0001019	0.196	resistance	0.125 - 0.266
ATP1A3	ENSG00000105409	0.04046	0.127	resistance	0.044 - 0.21
DBP	ENSG00000105516	0.02153	0.122	resistance	0.05 - 0.195
GCDH	ENSG00000105607	0.03398	-0.124	sensitive	-0.157
RPL18A	ENSG00000105640	0.003354	-0.169	sensitive	-0.159
RASA4	ENSG00000105808	0.0004935	0.195	resistance	0.118 - 0.271
CBLL1	ENSG00000105879	0.04352	0.115	resistance	0.039 - 0.191
STEAP1B	ENSG00000105889	0.03984	-0.12	sensitive	-0.155
GSDME	ENSG00000105928	0.001128	-0.213	sensitive	-0.181
ABHD11	ENSG00000106077	0.006954	0.182	resistance	0.09 - 0.274
WASL	ENSG00000106299	0.007547	0.176	resistance	0.086 - 0.266
AGFG2	ENSG00000106351	0.005049	0.149	resistance	0.076 - 0.222
SERPINE1	ENSG00000106366	0.01938	-0.193	sensitive	-0.224
ZNHIT1	ENSG00000106400	0.01307	0.13	resistance	0.059 - 0.202
TMEM248	ENSG00000106609	0.006308	0.145	resistance	0.073 - 0.218
CDC37L1	ENSG00000106993	0.04028	-0.106	sensitive	-0.137
RIC1	ENSG00000107036	0.0172	-0.136	sensitive	-0.155
DDX58	ENSG00000107201	0.02444	-0.131	sensitive	-0.157
APBA1	ENSG00000107282	0.02779	0.125	resistance	0.048 - 0.202
UBE2R2	ENSG00000107341	0.03383	-0.11	sensitive	-0.139
EXOSC3	ENSG00000107371	0.001128	-0.167	sensitive	-0.142
DNMBP	ENSG00000107554	0.008701	-0.149	sensitive	-0.155
TWNK	ENSG00000107815	0.01063	-0.162	sensitive	-0.173
NPM3	ENSG00000107833	0.005558	-0.159	sensitive	-0.157
CPEB3	ENSG00000107864	0.04106	0.124	resistance	0.043 - 0.204
GTPBP4	ENSG00000107937	0.03303	-0.113	sensitive	-0.142
DKK1	ENSG00000107984	0.03475	-0.152	sensitive	-0.193
TFAM	ENSG00000108064	0.01488	-0.147	sensitive	-0.165
RUNDC3A	ENSG00000108309	0.0005753	0.189	resistance	0.114 - 0.265
RGS9	ENSG00000108370	0.02108	0.126	resistance	0.052 - 0.2
CAMTA2	ENSG00000108509	0.02444	-0.116	sensitive	-0.139
PFN1	ENSG00000108518	0.01621	-0.131	sensitive	-0.148
NUP88	ENSG00000108559	0.004588	-0.148	sensitive	-0.144
C1QBP	ENSG00000108561	0.0012	-0.175	sensitive	-0.15
MED31	ENSG00000108590	0.02427	-0.114	sensitive	-0.137
DRG2	ENSG00000108591	0.03974	-0.106	sensitive	-0.137
SYNGR2	ENSG00000108639	0.04058	0.156	resistance	0.054 - 0.257
HLF	ENSG00000108924	0.001787	0.169	resistance	0.095 - 0.244
YWHAE	ENSG00000108953	0.001073	-0.16	sensitive	-0.134
SLC9A3R1	ENSG00000109062	0.03538	0.129	resistance	0.047 - 0.21
VTN	ENSG00000109072	0.02133	0.129	resistance	0.053 - 0.206
CDR2L	ENSG00000109089	0.04604	0.146	resistance	0.049 - 0.244
RAB34	ENSG00000109113	0.007841	-0.17	sensitive	-0.174
LAMTOR3	ENSG00000109270	0.0003858	0.181	resistance	0.111 - 0.251
MANBA	ENSG00000109323	0.00766	0.15	resistance	0.073 - 0.226
TBC1D9	ENSG00000109436	0.00961	0.167	resistance	0.079 - 0.254
PPARGC1A	ENSG00000109819	0.004082	0.153	resistance	0.08 - 0.227
ELP4	ENSG00000109911	0.03113	-0.118	sensitive	-0.147
ZPR1	ENSG00000109917	0.03163	-0.11	sensitive	-0.138
SC5D	ENSG00000109929	0.002858	0.151	resistance	0.081 - 0.221
SLC1A2	ENSG00000110436	0.004198	0.162	resistance	0.084 - 0.24
CARS1	ENSG00000110619	0.002205	-0.155	sensitive	-0.139
SLC35F2	ENSG00000110660	0.01938	-0.125	sensitive	-0.145
RPS13	ENSG00000110700	0.03735	-0.127	sensitive	-0.163
CHKA	ENSG00000110721	0.02389	0.129	resistance	0.052 - 0.207
PPM1H	ENSG00000111110	0.003005	0.16	resistance	0.086 - 0.235
METAP2	ENSG00000111142	0.01008	-0.138	sensitive	-0.147
ELK3	ENSG00000111145	0.003005	-0.18	sensitive	-0.167
MANSC1	ENSG00000111261	0.01325	0.169	resistance	0.076 - 0.262
TBC1D30	ENSG00000111490	0.01929	0.152	resistance	0.064 - 0.241
NOP2	ENSG00000111641	0.03541	-0.122	sensitive	-0.155
FRK	ENSG00000111816	0.03542	0.146	resistance	0.053 - 0.238
DSE	ENSG00000111817	1.85e-05	-0.258	sensitive	-0.171
FANCE	ENSG00000112039	0.001128	-0.184	sensitive	-0.157
BAG2	ENSG00000112208	0.007225	-0.14	sensitive	-0.142
RAB23	ENSG00000112210	0.02823	-0.147	sensitive	-0.18
WASF1	ENSG00000112290	0.01833	-0.164	sensitive	-0.189
ARFGEF3	ENSG00000112379	0.01931	0.152	resistance	0.064 - 0.24
BYSL	ENSG00000112578	0.002205	-0.16	sensitive	-0.144
MRPL2	ENSG00000112651	0.02695	-0.115	sensitive	-0.139
ENPP5	ENSG00000112796	0.04859	0.114	resistance	0.037 - 0.191
CERT1	ENSG00000113163	0.008256	0.14	resistance	0.068 - 0.213
THG1L	ENSG00000113272	0.03017	-0.118	sensitive	-0.145
TARS1	ENSG00000113407	0.01151	-0.126	sensitive	-0.136
PDGFRB	ENSG00000113721	0.007576	-0.175	sensitive	-0.179
STC2	ENSG00000113739	0.02622	-0.132	sensitive	-0.16
DBN1	ENSG00000113758	0.001128	-0.213	sensitive	-0.182
AMOTL2	ENSG00000114019	0.03475	-0.195	sensitive	-0.248
RPL24	ENSG00000114391	0.01572	-0.139	sensitive	-0.157
FXR1	ENSG00000114416	0.03287	-0.109	sensitive	-0.137
BBX	ENSG00000114439	0.0164	-0.123	sensitive	-0.14
GNB4	ENSG00000114450	0.04182	-0.126	sensitive	-0.165
ATP6V1A	ENSG00000114573	0.0396	0.111	resistance	0.039 - 0.184
PODXL2	ENSG00000114631	0.01003	0.157	resistance	0.074 - 0.24
KIAA1257	ENSG00000114656	0.01586	0.138	resistance	0.06 - 0.216
CISH	ENSG00000114737	0.03579	0.123	resistance	0.044 - 0.201
SSR3	ENSG00000114850	0.0182	-0.128	sensitive	-0.148
IL1A	ENSG00000115008	0.01291	-0.161	sensitive	-0.176
CCL20	ENSG00000115009	0.02796	-0.136	sensitive	-0.167
NCL	ENSG00000115053	0.007125	-0.157	sensitive	-0.159
MRPL19	ENSG00000115364	0.005896	-0.144	sensitive	-0.143
WDR75	ENSG00000115368	0.007288	-0.146	sensitive	-0.147
PAPOLG	ENSG00000115421	0.01189	-0.151	sensitive	-0.164
USP34	ENSG00000115464	0.01429	-0.137	sensitive	-0.152
CCT4	ENSG00000115484	0.00912	-0.138	sensitive	-0.144
CHMP3	ENSG00000115561	0.02605	0.152	resistance	0.06 - 0.245
CNPPD1	ENSG00000115649	0.0172	0.129	resistance	0.055 - 0.202
TAF1B	ENSG00000115750	0.005709	-0.14	sensitive	-0.138
DARS1	ENSG00000115866	0.0499	-0.111	sensitive	-0.15
ORC2	ENSG00000115942	0.03972	-0.119	sensitive	-0.154
KISS1R	ENSG00000116014	0.02728	0.118	resistance	0.046 - 0.191
SCP2	ENSG00000116171	0.01842	0.128	resistance	0.054 - 0.201
TMEM59	ENSG00000116209	0.002084	0.17	resistance	0.094 - 0.246
DLGAP3	ENSG00000116544	0.0009477	0.184	resistance	0.107 - 0.26
SFPQ	ENSG00000116560	0.03466	-0.146	sensitive	-0.186
WLS	ENSG00000116729	0.01408	-0.165	sensitive	-0.183
KIF21B	ENSG00000116852	0.01079	-0.164	sensitive	-0.175
WARS2	ENSG00000116874	0.04426	-0.104	sensitive	-0.138
RPF1	ENSG00000117133	0.01189	-0.132	sensitive	-0.143
GBP1	ENSG00000117228	0.03466	-0.137	sensitive	-0.173
GPR89A	ENSG00000117262	0.01092	0.128	resistance	0.059 - 0.196
EBNA1BP2	ENSG00000117395	0.03857	-0.107	sensitive	-0.138
CDC20	ENSG00000117399	0.02907	-0.113	sensitive	-0.14
HSD11B1	ENSG00000117594	0.01987	-0.136	sensitive	-0.158
MAN1C1	ENSG00000117643	0.0146	0.142	resistance	0.063 - 0.221
NENF	ENSG00000117691	0.03157	0.11	resistance	0.041 - 0.179
CTSD	ENSG00000117984	0.01929	0.182	resistance	0.077 - 0.288
STAG1	ENSG00000118007	0.008515	-0.133	sensitive	-0.137
KIF14	ENSG00000118193	0.01091	-0.135	sensitive	-0.145
PHF3	ENSG00000118482	0.01199	-0.137	sensitive	-0.148
TNFAIP3	ENSG00000118503	0.01128	-0.159	sensitive	-0.171
VAMP8	ENSG00000118640	0.01605	0.211	resistance	0.092 - 0.331
RPN2	ENSG00000118705	0.04755	0.114	resistance	0.038 - 0.191
TRIM67	ENSG00000119283	0.002807	0.168	resistance	0.091 - 0.245
HEATR1	ENSG00000119285	0.00759	-0.143	sensitive	-0.146
PGF	ENSG00000119630	0.0425	-0.116	sensitive	-0.152
CFAP58	ENSG00000120051	0.01723	-0.128	sensitive	-0.145
RCL1	ENSG00000120158	0.006864	-0.15	sensitive	-0.151
CD274	ENSG00000120217	0.02105	-0.143	sensitive	-0.168
MTHFD1L	ENSG00000120254	0.0008375	-0.174	sensitive	-0.143
PCDHB10	ENSG00000120324	0.02483	0.144	resistance	0.057 - 0.23
NUDCD1	ENSG00000120526	0.0172	-0.118	sensitive	-0.135
GLT8D2	ENSG00000120820	0.02861	-0.142	sensitive	-0.175
TNFRSF10B	ENSG00000120889	0.005047	-0.161	sensitive	-0.157
EPHX2	ENSG00000120915	0.04772	0.108	resistance	0.035 - 0.18
TRIM25	ENSG00000121060	0.04554	-0.119	sensitive	-0.158
ABCC11	ENSG00000121270	0.003829	0.148	resistance	0.077 - 0.218
PDZRN3	ENSG00000121440	0.0005213	0.229	resistance	0.138 - 0.319
KIF18A	ENSG00000121621	0.0112	-0.126	sensitive	-0.135
KHDRBS1	ENSG00000121774	0.007947	-0.174	sensitive	-0.179
MRPS2	ENSG00000122140	0.03535	-0.118	sensitive	-0.15
ODF2L	ENSG00000122417	0.02898	-0.116	sensitive	-0.143
SMU1	ENSG00000122692	0.02618	-0.117	sensitive	-0.142
CNTFR	ENSG00000122756	0.04121	0.124	resistance	0.043 - 0.205
TRIM24	ENSG00000122779	0.00177	0.191	resistance	0.107 - 0.275
PLAU	ENSG00000122861	0.001332	-0.224	sensitive	-0.194
SLC25A16	ENSG00000122912	0.01345	0.125	resistance	0.056 - 0.193
CDKN2C	ENSG00000123080	0.0433	0.126	resistance	0.043 - 0.209
MMP19	ENSG00000123342	0.03602	-0.139	sensitive	-0.178
RAB9B	ENSG00000123570	0.03553	0.137	resistance	0.05 - 0.224
NMI	ENSG00000123609	0.02823	-0.152	sensitive	-0.187
PLA2G12A	ENSG00000123739	0.003565	0.153	resistance	0.081 - 0.225
DAW1	ENSG00000123977	0.0008611	-0.192	sensitive	-0.159
PIGT	ENSG00000124155	0.04808	0.124	resistance	0.041 - 0.208
VAPB	ENSG00000124164	0.005733	0.153	resistance	0.077 - 0.229
CHD6	ENSG00000124177	0.03553	0.117	resistance	0.042 - 0.192
ARFGEF2	ENSG00000124198	0.01189	0.14	resistance	0.064 - 0.215
CDH26	ENSG00000124215	0.002615	0.159	resistance	0.086 - 0.231
NEURL2	ENSG00000124257	0.001128	0.16	resistance	0.092 - 0.228
PEPD	ENSG00000124299	0.0494	0.11	resistance	0.036 - 0.184
TRERF1	ENSG00000124496	0.04372	-0.113	sensitive	-0.15
XPO5	ENSG00000124571	0.01173	-0.137	sensitive	-0.148
RIOK1	ENSG00000124784	0.0002731	-0.214	sensitive	-0.162
RPP40	ENSG00000124787	0.0283	-0.109	sensitive	-0.135
LRRC29	ENSG00000125122	0.04121	0.119	resistance	0.041 - 0.196
NDUFA1	ENSG00000125356	0.01755	0.118	resistance	0.051 - 0.186
SRMS	ENSG00000125508	0.04987	0.126	resistance	0.041 - 0.211
TRIP10	ENSG00000125733	0.04677	-0.142	sensitive	-0.19
RTN2	ENSG00000125744	0.006954	0.143	resistance	0.071 - 0.215
SYMPK	ENSG00000125755	0.04677	-0.118	sensitive	-0.157
NAPB	ENSG00000125814	0.04102	0.107	resistance	0.037 - 0.177
MMP24	ENSG00000125966	0.006749	0.184	resistance	0.092 - 0.277
RALY	ENSG00000125970	0.006954	0.134	resistance	0.066 - 0.202
DYNLRB1	ENSG00000125971	0.02455	0.12	resistance	0.048 - 0.192
ROMO1	ENSG00000125995	0.03802	0.107	resistance	0.038 - 0.177
GRPR	ENSG00000126010	0.0353	0.115	resistance	0.042 - 0.189
MCF2L	ENSG00000126217	0.02329	0.135	resistance	0.055 - 0.216
NR1D1	ENSG00000126368	0.04772	0.111	resistance	0.037 - 0.186
SBDS	ENSG00000126524	0.03174	0.133	resistance	0.05 - 0.216
SIX1	ENSG00000126778	0.01734	-0.149	sensitive	-0.17
TMEM175	ENSG00000127419	0.0008042	0.173	resistance	0.102 - 0.244
ADGRE2	ENSG00000127507	0.04927	-0.119	sensitive	-0.161
FBXL16	ENSG00000127585	0.01569	0.134	resistance	0.059 - 0.209
EMC6	ENSG00000127774	0.04238	-0.102	sensitive	-0.135
TUBA4A	ENSG00000127824	0.02108	0.144	resistance	0.059 - 0.229
VIL1	ENSG00000127831	0.02648	0.133	resistance	0.052 - 0.213
AKAP9	ENSG00000127914	0.02369	0.117	resistance	0.047 - 0.186
SEM1	ENSG00000127922	0.0189	0.116	resistance	0.049 - 0.183
PEX1	ENSG00000127980	0.008356	0.141	resistance	0.068 - 0.215
RBM48	ENSG00000127993	0.006954	0.136	resistance	0.067 - 0.204
CASD1	ENSG00000127995	0.00961	0.144	resistance	0.068 - 0.219
DGCR6L	ENSG00000128185	0.02133	0.116	resistance	0.048 - 0.185
PRKRIP1	ENSG00000128563	0.04245	0.109	resistance	0.037 - 0.18
NDUFA5	ENSG00000128609	0.02751	0.123	resistance	0.048 - 0.198
HOXD10	ENSG00000128710	0.02351	-0.144	sensitive	-0.173
HOXD11	ENSG00000128713	0.01482	-0.153	sensitive	-0.17
CALML4	ENSG00000129007	0.03262	0.125	resistance	0.047 - 0.204
PSMA1	ENSG00000129084	0.03542	-0.106	sensitive	-0.135
USP6	ENSG00000129204	0.04677	0.108	resistance	0.036 - 0.18
FXR2	ENSG00000129245	0.00202	-0.159	sensitive	-0.142
KRI1	ENSG00000129347	0.04017	-0.132	sensitive	-0.171
ILF3	ENSG00000129351	0.02105	-0.166	sensitive	-0.195
ITFG1	ENSG00000129636	0.0482	0.119	resistance	0.039 - 0.2
TTI2	ENSG00000129696	0.04394	-0.122	sensitive	-0.162
FAM155B	ENSG00000130054	0.02907	0.128	resistance	0.049 - 0.206
THEM6	ENSG00000130193	0.04815	0.12	resistance	0.039 - 0.201
GADD45G	ENSG00000130222	0.01227	0.151	resistance	0.069 - 0.234
NCAN	ENSG00000130287	0.02022	0.134	resistance	0.056 - 0.213
PXDN	ENSG00000130508	0.002858	-0.187	sensitive	-0.173
COL5A1	ENSG00000130635	0.04122	-0.143	sensitive	-0.187
OSBPL2	ENSG00000130703	0.01134	0.146	resistance	0.067 - 0.224
POMT1	ENSG00000130714	0.0243	0.118	resistance	0.047 - 0.189
EIF3G	ENSG00000130811	0.009195	-0.139	sensitive	-0.145
ATP6V1E1	ENSG00000131100	0.04522	0.115	resistance	0.039 - 0.192
ZNF141	ENSG00000131127	0.03213	0.113	resistance	0.042 - 0.183
KCNC3	ENSG00000131398	0.01329	0.132	resistance	0.059 - 0.205
GFPT2	ENSG00000131459	0.04677	-0.144	sensitive	-0.192
NDUFA2	ENSG00000131495	0.04784	0.104	resistance	0.034 - 0.174
ACAP3	ENSG00000131584	0.00743	0.145	resistance	0.071 - 0.218
CKMT2	ENSG00000131730	0.03732	0.107	resistance	0.038 - 0.175
FMO5	ENSG00000131781	0.01929	0.119	resistance	0.05 - 0.189
RAI2	ENSG00000131831	0.004588	0.168	resistance	0.086 - 0.249
MCCC2	ENSG00000131844	0.04807	0.126	resistance	0.041 - 0.211
LLGL1	ENSG00000131899	0.0146	-0.147	sensitive	-0.165
LGALS3	ENSG00000131981	0.02154	0.187	resistance	0.077 - 0.298
ZSWIM4	ENSG00000132003	0.01595	-0.126	sensitive	-0.142
RFX1	ENSG00000132005	0.01367	-0.123	sensitive	-0.136
DCAF15	ENSG00000132017	0.02906	-0.131	sensitive	-0.161
CCT6B	ENSG00000132141	0.02395	0.118	resistance	0.047 - 0.189
TRIM5	ENSG00000132256	0.03398	-0.125	sensitive	-0.157
SCLY	ENSG00000132330	0.04121	-0.134	sensitive	-0.175
RAN	ENSG00000132341	0.03923	-0.121	sensitive	-0.156
MYBBP1A	ENSG00000132382	0.00202	-0.156	sensitive	-0.139
UBE2G1	ENSG00000132388	0.01188	-0.133	sensitive	-0.144
DDC	ENSG00000132437	0.01066	0.155	resistance	0.072 - 0.237
EIF5A	ENSG00000132507	0.002818	-0.149	sensitive	-0.137
ZSWIM3	ENSG00000132801	0.01581	0.131	resistance	0.057 - 0.205
PDE6A	ENSG00000132915	0.03323	0.107	resistance	0.039 - 0.174
SCO1	ENSG00000133028	0.002807	-0.151	sensitive	-0.139
MPRIP	ENSG00000133030	0.0146	-0.134	sensitive	-0.15
CCNA1	ENSG00000133101	0.01799	-0.139	sensitive	-0.161
SPART	ENSG00000133104	0.02019	-0.162	sensitive	-0.189
LARGE1	ENSG00000133424	0.001332	0.176	resistance	0.1 - 0.253
SLC2A11	ENSG00000133460	0.03017	0.112	resistance	0.042 - 0.182
LRRIQ1	ENSG00000133640	0.01508	-0.143	sensitive	-0.16
LARS1	ENSG00000133706	0.01763	-0.128	sensitive	-0.146
RRAS2	ENSG00000133818	0.0495	-0.132	sensitive	-0.178
SARAF	ENSG00000133872	0.04105	0.105	resistance	0.036 - 0.173
LOXL2	ENSG00000134013	0.003417	-0.22	sensitive	-0.208
HMGCS2	ENSG00000134240	0.03939	0.114	resistance	0.04 - 0.188
SORT1	ENSG00000134243	0.01621	0.137	resistance	0.06 - 0.214
NAV1	ENSG00000134369	0.03454	-0.141	sensitive	-0.178
YARS1	ENSG00000134684	0.001366	-0.169	sensitive	-0.147
TUT4	ENSG00000134744	0.01747	-0.161	sensitive	-0.184
C5AR2	ENSG00000134830	0.01004	0.138	resistance	0.065 - 0.212
COL4A2	ENSG00000134871	0.002461	-0.209	sensitive	-0.19
C9orf40	ENSG00000135045	0.04677	-0.112	sensitive	-0.15
ANXA1	ENSG00000135046	0.002818	-0.216	sensitive	-0.198
FAM189A2	ENSG00000135063	0.0225	0.139	resistance	0.056 - 0.221
PSAT1	ENSG00000135069	0.01291	-0.122	sensitive	-0.134
ADAM19	ENSG00000135074	0.02855	-0.127	sensitive	-0.156
BICDL1	ENSG00000135127	0.01732	0.148	resistance	0.063 - 0.232
TMEM60	ENSG00000135211	0.001073	0.16	resistance	0.093 - 0.227
NT5E	ENSG00000135318	0.0436	-0.153	sensitive	-0.201
NAT10	ENSG00000135372	0.01065	-0.156	sensitive	-0.167
CAPRIN1	ENSG00000135387	0.003354	-0.143	sensitive	-0.134
CD63	ENSG00000135404	0.02397	0.182	resistance	0.073 - 0.292
HNRNPA1	ENSG00000135486	0.0004935	-0.234	sensitive	-0.185
OS9	ENSG00000135506	0.009753	0.143	resistance	0.067 - 0.218
PRADC1	ENSG00000135617	0.008701	0.136	resistance	0.065 - 0.207
CCT7	ENSG00000135624	0.03111	-0.116	sensitive	-0.145
RAB11FIP5	ENSG00000135631	0.04552	-0.165	sensitive	-0.221
DYSF	ENSG00000135636	0.03111	-0.135	sensitive	-0.168
TTLL4	ENSG00000135912	0.009956	-0.152	sensitive	-0.161
DNAJB2	ENSG00000135924	0.007381	0.151	resistance	0.074 - 0.227
ALDH1L2	ENSG00000136010	0.003028	-0.159	sensitive	-0.148
CKAP4	ENSG00000136026	0.003822	-0.212	sensitive	-0.202
ITM2B	ENSG00000136156	0.004966	0.165	resistance	0.085 - 0.245
IL6	ENSG00000136244	0.01151	-0.19	sensitive	-0.204
TRA2B	ENSG00000136527	0.02496	-0.146	sensitive	-0.176
CCDC115	ENSG00000136710	0.01181	0.133	resistance	0.061 - 0.205
RALGPS1	ENSG00000136828	0.00961	0.159	resistance	0.075 - 0.243
SLC2A8	ENSG00000136856	0.0362	0.131	resistance	0.047 - 0.215
GARNL3	ENSG00000136895	0.04485	0.117	resistance	0.04 - 0.195
RABEPK	ENSG00000136933	0.01924	-0.116	sensitive	-0.134
ANP32B	ENSG00000136938	0.02035	-0.146	sensitive	-0.171
CTSV	ENSG00000136943	0.01418	0.166	resistance	0.074 - 0.258
POLR1E	ENSG00000137054	0.000502	-0.185	sensitive	-0.147
PLAA	ENSG00000137055	0.0146	-0.124	sensitive	-0.138
APTX	ENSG00000137074	0.02032	-0.118	sensitive	-0.139
TLN1	ENSG00000137076	0.005885	-0.173	sensitive	-0.172
ALDH1B1	ENSG00000137124	0.02508	-0.117	sensitive	-0.142
RPS6	ENSG00000137154	0.01091	-0.154	sensitive	-0.165
FRS3	ENSG00000137218	0.03815	-0.113	sensitive	-0.146
FOXF2	ENSG00000137273	0.009956	-0.164	sensitive	-0.174
HMGA1	ENSG00000137309	0.0009764	-0.179	sensitive	-0.149
IER3	ENSG00000137331	0.003028	-0.227	sensitive	-0.211
FGFBP1	ENSG00000137440	0.01987	-0.19	sensitive	-0.221
SLCO2B1	ENSG00000137491	0.02199	0.122	resistance	0.05 - 0.194
SYTL2	ENSG00000137501	0.002039	0.187	resistance	0.104 - 0.271
SORL1	ENSG00000137642	0.008256	0.148	resistance	0.072 - 0.224
BUD13	ENSG00000137656	0.04432	-0.121	sensitive	-0.16
ARHGAP20	ENSG00000137727	0.02302	0.133	resistance	0.054 - 0.212
ALKBH8	ENSG00000137760	0.01723	-0.122	sensitive	-0.139
PARP6	ENSG00000137817	0.002858	0.151	resistance	0.082 - 0.221
RSL24D1	ENSG00000137876	0.01199	-0.156	sensitive	-0.169
TTLL7	ENSG00000137941	0.02194	0.156	resistance	0.064 - 0.249
RABGGTB	ENSG00000137955	0.02105	-0.119	sensitive	-0.14
PNPT1	ENSG00000138035	0.006431	-0.149	sensitive	-0.149
ACTR2	ENSG00000138071	0.0362	-0.125	sensitive	-0.16
SLC40A1	ENSG00000138449	0.01656	0.136	resistance	0.059 - 0.213
HERC3	ENSG00000138641	0.03383	0.12	resistance	0.044 - 0.196
SCARB2	ENSG00000138760	0.004082	0.184	resistance	0.096 - 0.272
HADH	ENSG00000138796	0.02779	0.145	resistance	0.056 - 0.234
FBN2	ENSG00000138829	0.00666	-0.154	sensitive	-0.154
GUCD1	ENSG00000138867	0.01199	0.142	resistance	0.065 - 0.218
SHISAL1	ENSG00000138944	0.02557	-0.146	sensitive	-0.177
YARS2	ENSG00000139131	0.00904	-0.142	sensitive	-0.148
SINHCAF	ENSG00000139146	0.02133	-0.157	sensitive	-0.185
GLIPR1	ENSG00000139278	0.01259	-0.165	sensitive	-0.18
FAM222A	ENSG00000139438	0.0001557	0.234	resistance	0.148 - 0.32
LNX2	ENSG00000139517	0.01063	0.153	resistance	0.072 - 0.235
STON2	ENSG00000140022	0.03553	0.127	resistance	0.046 - 0.209
SERF2	ENSG00000140264	0.03884	0.11	resistance	0.039 - 0.182
DISP2	ENSG00000140323	0.02959	0.118	resistance	0.045 - 0.19
ETFA	ENSG00000140374	0.04332	0.119	resistance	0.041 - 0.198
SCAPER	ENSG00000140386	0.01784	0.13	resistance	0.056 - 0.205
WDR61	ENSG00000140395	0.01605	0.128	resistance	0.056 - 0.201
SCAMP2	ENSG00000140497	0.003354	0.177	resistance	0.094 - 0.26
KIFC3	ENSG00000140859	0.02153	-0.186	sensitive	-0.22
CMTM3	ENSG00000140931	0.001816	-0.197	sensitive	-0.174
RPS2	ENSG00000140988	0.01723	-0.137	sensitive	-0.157
PDPK1	ENSG00000140992	0.004121	0.148	resistance	0.077 - 0.219
GID4	ENSG00000141034	0.009505	-0.134	sensitive	-0.141
NOB1	ENSG00000141101	0.00759	-0.165	sensitive	-0.169
NPEPPS	ENSG00000141279	0.01557	0.127	resistance	0.056 - 0.198
PELP1	ENSG00000141456	0.02444	-0.122	sensitive	-0.146
WRAP53	ENSG00000141499	0.009255	-0.135	sensitive	-0.142
TP53	ENSG00000141510	0.02048	-0.114	sensitive	-0.134
RAB40B	ENSG00000141542	0.00148	0.167	resistance	0.094 - 0.24
FN3KRP	ENSG00000141560	0.01572	0.118	resistance	0.051 - 0.184
RNF157	ENSG00000141576	0.001	0.201	resistance	0.117 - 0.285
WDR45B	ENSG00000141580	0.03213	0.124	resistance	0.046 - 0.202
BRD4	ENSG00000141867	0.0429	-0.118	sensitive	-0.155
IFITM3	ENSG00000142089	0.02102	-0.16	sensitive	-0.188
HUNK	ENSG00000142149	0.03731	0.117	resistance	0.042 - 0.191
IFNAR1	ENSG00000142166	0.009956	0.137	resistance	0.065 - 0.21
TMEM50B	ENSG00000142188	0.008276	0.133	resistance	0.065 - 0.202
CARM1	ENSG00000142453	0.006084	-0.15	sensitive	-0.15
PSMB6	ENSG00000142507	0.04787	-0.101	sensitive	-0.137
SERBP1	ENSG00000142864	0.001128	-0.179	sensitive	-0.151
RPS8	ENSG00000142937	0.04902	-0.121	sensitive	-0.163
ZNF697	ENSG00000143067	0.04177	-0.143	sensitive	-0.187
MPC2	ENSG00000143158	0.008661	0.151	resistance	0.073 - 0.229
CREG1	ENSG00000143162	0.04244	0.12	resistance	0.041 - 0.199
TMCO1	ENSG00000143183	0.0203	0.115	resistance	0.048 - 0.182
PFDN2	ENSG00000143256	0.02105	-0.114	sensitive	-0.135
FCRL5	ENSG00000143297	0.04054	0.119	resistance	0.042 - 0.197
PIGM	ENSG00000143315	0.01388	0.132	resistance	0.059 - 0.204
CGN	ENSG00000143375	0.03884	0.149	resistance	0.053 - 0.246
SELENBP1	ENSG00000143416	0.003581	0.165	resistance	0.087 - 0.243
OAZ3	ENSG00000143450	0.01223	0.13	resistance	0.059 - 0.2
KCNH1	ENSG00000143473	0.04433	0.136	resistance	0.046 - 0.225
DYRK3	ENSG00000143479	0.03113	-0.14	sensitive	-0.174
TAF1A	ENSG00000143498	0.02568	-0.117	sensitive	-0.141
HCN3	ENSG00000143630	0.006409	0.157	resistance	0.079 - 0.236
CEP170	ENSG00000143702	0.03792	-0.156	sensitive	-0.201
LEFTY2	ENSG00000143768	0.01429	0.128	resistance	0.057 - 0.199
EPHX1	ENSG00000143819	0.03111	0.136	resistance	0.051 - 0.221
PLEKHA6	ENSG00000143850	0.009446	0.186	resistance	0.088 - 0.284
RPS27A	ENSG00000143947	0.01868	-0.146	sensitive	-0.168
DUSP11	ENSG00000144048	0.04807	-0.118	sensitive	-0.158
ST6GAL2	ENSG00000144057	0.04428	0.117	resistance	0.04 - 0.195
UBR3	ENSG00000144357	0.0425	0.105	resistance	0.036 - 0.174
PHOSPHO2	ENSG00000144362	0.007015	0.154	resistance	0.076 - 0.232
UNC80	ENSG00000144406	0.01621	0.153	resistance	0.066 - 0.239
PTH2R	ENSG00000144407	0.002498	0.156	resistance	0.085 - 0.227
NYAP2	ENSG00000144460	0.02733	0.117	resistance	0.045 - 0.189
COPS7B	ENSG00000144524	0.03931	-0.12	sensitive	-0.156
RETREG2	ENSG00000144567	0.02458	0.117	resistance	0.047 - 0.187
ITGA9	ENSG00000144668	0.00333	0.169	resistance	0.09 - 0.249
TCTA	ENSG00000145022	0.0005407	0.182	resistance	0.109 - 0.254
STXBP5L	ENSG00000145087	0.02703	0.125	resistance	0.049 - 0.202
LYAR	ENSG00000145220	0.02645	-0.129	sensitive	-0.157
CISD2	ENSG00000145354	0.003414	0.15	resistance	0.079 - 0.221
NAF1	ENSG00000145414	0.01656	-0.146	sensitive	-0.165
OSMR	ENSG00000145623	0.007547	-0.231	sensitive	-0.235
SSBP2	ENSG00000145687	0.005885	0.178	resistance	0.09 - 0.267
LIX1	ENSG00000145721	0.02779	0.12	resistance	0.046 - 0.193
G3BP1	ENSG00000145907	0.04351	-0.103	sensitive	-0.136
PPP1R18	ENSG00000146112	0.006954	-0.169	sensitive	-0.171
RNF217	ENSG00000146373	0.02645	-0.145	sensitive	-0.176
CASK	ENSG00000147044	0.0178	0.135	resistance	0.057 - 0.212
NDUFB11	ENSG00000147123	0.04086	0.111	resistance	0.039 - 0.184
EBP	ENSG00000147155	0.0157	0.127	resistance	0.055 - 0.198
RBMX	ENSG00000147274	0.04549	-0.15	sensitive	-0.2
FBXO25	ENSG00000147364	0.03989	0.111	resistance	0.039 - 0.183
SLC25A37	ENSG00000147454	0.01821	-0.126	sensitive	-0.146
TATDN1	ENSG00000147687	0.03152	-0.116	sensitive	-0.145
UHRF2	ENSG00000147854	0.03113	-0.123	sensitive	-0.153
HAUS6	ENSG00000147874	0.003295	-0.159	sensitive	-0.149
CDKN2A	ENSG00000147889	0.0451	0.103	resistance	0.035 - 0.172
ZCCHC7	ENSG00000147905	0.001391	-0.183	sensitive	-0.159
NTMT1	ENSG00000148335	0.02539	-0.113	sensitive	-0.137
PROSER2	ENSG00000148426	0.008661	-0.183	sensitive	-0.19
HERC4	ENSG00000148634	0.01595	-0.147	sensitive	-0.165
HTR7	ENSG00000148680	1.961e-05	-0.248	sensitive	-0.166
RPP30	ENSG00000148688	0.01463	-0.122	sensitive	-0.137
VAX1	ENSG00000148704	0.03265	-0.122	sensitive	-0.153
TAF5	ENSG00000148835	0.04228	-0.147	sensitive	-0.193
ITPRIP	ENSG00000148841	2.648e-05	-0.23	sensitive	-0.156
PDCD11	ENSG00000148843	0.04408	-0.12	sensitive	-0.158
RGS10	ENSG00000148908	0.006084	-0.148	sensitive	-0.147
EIF3M	ENSG00000149100	0.004082	-0.157	sensitive	-0.15
SSRP1	ENSG00000149136	0.006954	-0.147	sensitive	-0.148
RPS3	ENSG00000149273	0.04363	-0.125	sensitive	-0.165
GRIK4	ENSG00000149403	0.04236	0.111	resistance	0.038 - 0.183
SPATA25	ENSG00000149634	0.004351	0.143	resistance	0.074 - 0.212
SOGA1	ENSG00000149639	0.03041	0.138	resistance	0.052 - 0.225
CDC42EP2	ENSG00000149798	0.01786	-0.164	sensitive	-0.189
TLCD3B	ENSG00000149926	0.04932	0.132	resistance	0.043 - 0.22
TAOK2	ENSG00000149930	0.02455	0.116	resistance	0.046 - 0.185
HMGA2	ENSG00000149948	0.006084	-0.172	sensitive	-0.171
ITGB1	ENSG00000150093	0.03683	-0.177	sensitive	-0.227
ADRA2A	ENSG00000150594	0.04604	0.111	resistance	0.037 - 0.185
THRB	ENSG00000151090	0.04996	0.139	resistance	0.045 - 0.234
RAD9B	ENSG00000151164	0.02941	0.114	resistance	0.043 - 0.184
AKAP6	ENSG00000151320	0.00202	0.169	resistance	0.094 - 0.245
EXT2	ENSG00000151348	0.0146	-0.183	sensitive	-0.204
UPF2	ENSG00000151461	0.03273	-0.128	sensitive	-0.161
CDC123	ENSG00000151465	0.01099	-0.136	sensitive	-0.146
QTRT2	ENSG00000151576	0.02105	-0.129	sensitive	-0.152
EDNRA	ENSG00000151617	0.01482	-0.149	sensitive	-0.166
MFSD6	ENSG00000151690	0.02615	0.133	resistance	0.052 - 0.213
ADAM17	ENSG00000151694	0.0243	-0.122	sensitive	-0.146
FLI1	ENSG00000151702	0.001332	-0.22	sensitive	-0.189
TMEM45B	ENSG00000151715	0.01675	0.182	resistance	0.079 - 0.285
SAV1	ENSG00000151748	0.03017	-0.125	sensitive	-0.156
SACS	ENSG00000151835	0.04372	-0.138	sensitive	-0.183
TLCD4	ENSG00000152078	0.04604	0.124	resistance	0.041 - 0.206
PTPN14	ENSG00000152104	0.001684	-0.244	sensitive	-0.215
GUCY1A2	ENSG00000152402	0.04054	0.127	resistance	0.044 - 0.21
SAR1B	ENSG00000152700	0.0173	0.13	resistance	0.056 - 0.204
NRSN1	ENSG00000152954	0.02191	0.137	resistance	0.056 - 0.217
SYCP2L	ENSG00000153157	0.006954	-0.145	sensitive	-0.146
PTPRR	ENSG00000153233	0.04527	0.118	resistance	0.04 - 0.197
ASAP1	ENSG00000153317	0.04576	-0.124	sensitive	-0.165
MSI2	ENSG00000153944	0.02703	0.135	resistance	0.052 - 0.217
C16orf74	ENSG00000154102	0.006749	-0.157	sensitive	-0.157
UBASH3B	ENSG00000154127	0.0353	-0.122	sensitive	-0.155
FAM167A	ENSG00000154319	0.02733	-0.124	sensitive	-0.151
USP43	ENSG00000154914	0.03923	-0.163	sensitive	-0.211
CA10	ENSG00000154975	0.03698	0.11	resistance	0.039 - 0.18
CYP2U1	ENSG00000155016	0.03273	0.125	resistance	0.046 - 0.203
GOLGA7B	ENSG00000155265	0.04373	0.125	resistance	0.042 - 0.207
DEPTOR	ENSG00000155792	0.01013	0.134	resistance	0.063 - 0.205
WHAMM	ENSG00000156232	0.02512	0.128	resistance	0.051 - 0.206
PCDH1	ENSG00000156453	0.04408	0.167	resistance	0.056 - 0.277
EEF1A1	ENSG00000156508	0.02108	-0.132	sensitive	-0.156
NPTN	ENSG00000156642	0.01549	0.16	resistance	0.07 - 0.25
SST	ENSG00000157005	0.02504	0.114	resistance	0.045 - 0.183
MMP14	ENSG00000157227	0.001128	-0.23	sensitive	-0.196
AFAP1L1	ENSG00000157510	0.0116	-0.176	sensitive	-0.191
KCNJ6	ENSG00000157542	0.02213	0.127	resistance	0.052 - 0.202
FMNL2	ENSG00000157827	0.01065	-0.152	sensitive	-0.162
TPRG1L	ENSG00000158109	0.04075	0.129	resistance	0.045 - 0.213
XDH	ENSG00000158125	0.03678	-0.151	sensitive	-0.193
MITD1	ENSG00000158411	0.03683	-0.12	sensitive	-0.154
KCNB1	ENSG00000158445	0.002858	0.195	resistance	0.105 - 0.285
AHCYL2	ENSG00000158467	0.04075	0.109	resistance	0.038 - 0.18
DNAH3	ENSG00000158486	0.03353	0.126	resistance	0.046 - 0.205
TMED4	ENSG00000158604	0.01621	0.125	resistance	0.054 - 0.195
DUSP23	ENSG00000158716	0.03507	0.137	resistance	0.05 - 0.224
CDA	ENSG00000158825	0.02779	-0.162	sensitive	-0.199
SYNJ1	ENSG00000159082	0.004324	0.167	resistance	0.086 - 0.247
GART	ENSG00000159131	0.004082	-0.152	sensitive	-0.146
CIART	ENSG00000159208	0.003183	0.158	resistance	0.084 - 0.232
CELF3	ENSG00000159409	0.03062	0.133	resistance	0.05 - 0.216
ACE	ENSG00000159640	0.02648	0.127	resistance	0.05 - 0.205
CALM3	ENSG00000160014	0.042	0.107	resistance	0.037 - 0.177
CCDC58	ENSG00000160124	0.03139	-0.127	sensitive	-0.158
KALRN	ENSG00000160145	0.01153	0.154	resistance	0.071 - 0.237
RSPH1	ENSG00000160188	0.03884	0.127	resistance	0.045 - 0.21
CFAP410	ENSG00000160226	0.03857	0.114	resistance	0.041 - 0.188
CACFD1	ENSG00000160325	0.04433	0.119	resistance	0.04 - 0.198
RDH13	ENSG00000160439	0.009426	0.159	resistance	0.076 - 0.243
SPTBN4	ENSG00000160460	0.01482	0.144	resistance	0.064 - 0.224
SLC25A44	ENSG00000160785	0.04928	0.104	resistance	0.034 - 0.175
FCRL3	ENSG00000160856	0.01559	0.132	resistance	0.058 - 0.206
LY6K	ENSG00000160886	0.008701	-0.171	sensitive	-0.178
ZNF394	ENSG00000160908	0.01938	0.136	resistance	0.057 - 0.215
ALKBH4	ENSG00000160993	0.02648	0.112	resistance	0.044 - 0.179
NAPEPLD	ENSG00000161048	0.01124	0.129	resistance	0.06 - 0.198
PGAP3	ENSG00000161395	0.002553	0.156	resistance	0.085 - 0.228
ACOX1	ENSG00000161533	0.01786	0.127	resistance	0.054 - 0.2
ITGA5	ENSG00000161638	0.0003415	-0.284	sensitive	-0.217
SHANK1	ENSG00000161681	0.03884	-0.122	sensitive	-0.158
LARP4	ENSG00000161813	0.04759	-0.108	sensitive	-0.144
SENP3	ENSG00000161956	0.004966	-0.139	sensitive	-0.135
EIF4A1	ENSG00000161960	0.005213	-0.146	sensitive	-0.143
RPL26	ENSG00000161970	0.00148	-0.167	sensitive	-0.146
ZG16B	ENSG00000162078	0.04677	0.129	resistance	0.043 - 0.215
USP24	ENSG00000162402	0.01003	-0.133	sensitive	-0.141
ZSWIM5	ENSG00000162415	0.01538	0.136	resistance	0.06 - 0.212
AKR7A3	ENSG00000162482	0.002259	0.157	resistance	0.086 - 0.229
WNT4	ENSG00000162552	0.01291	0.152	resistance	0.069 - 0.235
NEXN	ENSG00000162614	0.006954	-0.18	sensitive	-0.181
TYW3	ENSG00000162623	0.04216	-0.109	sensitive	-0.143
FLVCR1	ENSG00000162769	0.02397	0.142	resistance	0.057 - 0.228
KCNJ3	ENSG00000162989	0.03678	0.113	resistance	0.041 - 0.185
CCDC138	ENSG00000163006	0.00743	-0.173	sensitive	-0.176
FSTL1	ENSG00000163430	0.005845	-0.229	sensitive	-0.227
IGFBP7	ENSG00000163453	0.04498	-0.145	sensitive	-0.192
CWC22	ENSG00000163510	0.02329	-0.125	sensitive	-0.149
HDAC11	ENSG00000163517	0.02154	0.157	resistance	0.064 - 0.25
NFASC	ENSG00000163531	0.02948	0.142	resistance	0.054 - 0.23
RPL22L1	ENSG00000163584	1.85e-05	-0.223	sensitive	-0.146
GTPBP8	ENSG00000163607	0.0342	-0.108	sensitive	-0.136
CADPS	ENSG00000163618	0.03017	0.137	resistance	0.052 - 0.222
NKX6-1	ENSG00000163623	0.01412	-0.147	sensitive	-0.162
PTX3	ENSG00000163661	0.01734	-0.154	sensitive	-0.176
SMIM14	ENSG00000163683	0.02133	0.128	resistance	0.052 - 0.203
CXCL1	ENSG00000163739	0.04164	-0.145	sensitive	-0.19
WDR43	ENSG00000163811	0.0243	-0.134	sensitive	-0.161
DNALI1	ENSG00000163879	0.04255	0.113	resistance	0.039 - 0.188
LIPH	ENSG00000163898	0.03719	0.164	resistance	0.059 - 0.27
PIGX	ENSG00000163964	0.04668	0.102	resistance	0.034 - 0.17
DUSP7	ENSG00000164086	0.03074	-0.117	sensitive	-0.146
C4orf3	ENSG00000164096	0.01821	0.125	resistance	0.053 - 0.197
NAA15	ENSG00000164134	0.02114	-0.122	sensitive	-0.143
LSM6	ENSG00000164167	0.01622	-0.142	sensitive	-0.16
ITGA2	ENSG00000164171	0.04485	-0.168	sensitive	-0.223
SLC45A2	ENSG00000164175	0.04554	0.114	resistance	0.038 - 0.19
LMBRD2	ENSG00000164187	0.001825	0.163	resistance	0.091 - 0.235
ANKRD33B	ENSG00000164236	0.008661	-0.15	sensitive	-0.156
GPX8	ENSG00000164294	0.000628	-0.321	sensitive	-0.258
UBLCP1	ENSG00000164332	0.01719	-0.126	sensitive	-0.143
TERT	ENSG00000164362	0.0146	-0.138	sensitive	-0.154
ACSL6	ENSG00000164398	0.0339	0.117	resistance	0.043 - 0.191
IL31RA	ENSG00000164509	0.0006059	-0.211	sensitive	-0.17
BMT2	ENSG00000164603	0.03174	0.124	resistance	0.046 - 0.201
PSIP1	ENSG00000164985	0.03173	-0.145	sensitive	-0.181
DIRAS2	ENSG00000165023	0.01335	0.138	resistance	0.062 - 0.214
RASEF	ENSG00000165105	0.008356	0.187	resistance	0.09 - 0.283
ATP7A	ENSG00000165240	0.02108	0.122	resistance	0.05 - 0.194
PIGO	ENSG00000165282	0.02473	-0.118	sensitive	-0.143
STOML2	ENSG00000165283	0.00202	-0.16	sensitive	-0.142
MELK	ENSG00000165304	0.0407	-0.106	sensitive	-0.138
TSHR	ENSG00000165409	0.0286	0.126	resistance	0.049 - 0.204
PHYHIPL	ENSG00000165443	0.01766	0.14	resistance	0.06 - 0.221
TMEM63C	ENSG00000165548	0.002159	0.171	resistance	0.094 - 0.249
NSD1	ENSG00000165671	0.03262	-0.114	sensitive	-0.144
DDX21	ENSG00000165732	0.004082	-0.161	sensitive	-0.154
BMS1	ENSG00000165733	0.0146	-0.126	sensitive	-0.14
PACSIN3	ENSG00000165912	0.02108	-0.164	sensitive	-0.193
CLMN	ENSG00000165959	0.0391	0.121	resistance	0.043 - 0.199
TAF1D	ENSG00000166012	0.0429	-0.112	sensitive	-0.148
GPR176	ENSG00000166073	0.03974	-0.16	sensitive	-0.207
SVOP	ENSG00000166111	0.002807	0.177	resistance	0.096 - 0.259
PPP1R14D	ENSG00000166143	0.03017	0.131	resistance	0.05 - 0.212
LARP6	ENSG00000166173	0.04807	-0.163	sensitive	-0.219
SENP8	ENSG00000166192	0.01931	0.116	resistance	0.049 - 0.183
CLMP	ENSG00000166250	0.0004761	-0.229	sensitive	-0.179
CYB5A	ENSG00000166347	0.01003	0.135	resistance	0.064 - 0.207
PPFIBP2	ENSG00000166387	0.002763	0.177	resistance	0.096 - 0.258
SERPINB8	ENSG00000166401	0.0229	-0.134	sensitive	-0.16
RPL27A	ENSG00000166441	0.02048	-0.14	sensitive	-0.163
ZNF143	ENSG00000166478	0.01091	-0.136	sensitive	-0.146
TMED3	ENSG00000166557	0.02504	0.132	resistance	0.052 - 0.211
BLCAP	ENSG00000166619	0.03015	0.13	resistance	0.049 - 0.211
SLFN5	ENSG00000166750	0.0193	-0.155	sensitive	-0.179
SAAL1	ENSG00000166788	0.003028	-0.168	sensitive	-0.156
KIF7	ENSG00000166813	0.02941	-0.14	sensitive	-0.173
DCTN5	ENSG00000166847	0.001096	0.158	resistance	0.091 - 0.224
EPB42	ENSG00000166947	0.0358	0.125	resistance	0.045 - 0.204
MARS1	ENSG00000166986	0.01402	-0.128	sensitive	-0.141
TEF	ENSG00000167074	0.005445	0.145	resistance	0.074 - 0.216
TMEM92	ENSG00000167105	0.005082	-0.205	sensitive	-0.2
FAM102A	ENSG00000167106	0.02458	0.126	resistance	0.05 - 0.201
COQ7	ENSG00000167186	0.01987	0.121	resistance	0.051 - 0.192
FN3K	ENSG00000167363	0.009956	0.141	resistance	0.066 - 0.215
TPM4	ENSG00000167460	0.003417	-0.18	sensitive	-0.17
TUBA1C	ENSG00000167553	0.02129	-0.146	sensitive	-0.172
AXL	ENSG00000167601	0.006954	-0.226	sensitive	-0.228
TTYH1	ENSG00000167614	0.0189	0.121	resistance	0.051 - 0.191
ATCAY	ENSG00000167654	0.02649	0.135	resistance	0.053 - 0.217
LY6D	ENSG00000167656	0.04863	-0.133	sensitive	-0.18
SEMA6B	ENSG00000167680	0.01821	-0.142	sensitive	-0.164
TLCD3A	ENSG00000167695	0.01754	-0.146	sensitive	-0.167
TSR1	ENSG00000167721	0.003334	-0.142	sensitive	-0.134
OTUB1	ENSG00000167770	0.03111	-0.116	sensitive	-0.145
IGFBP6	ENSG00000167779	0.03678	-0.162	sensitive	-0.207
MIS12	ENSG00000167842	0.03541	-0.11	sensitive	-0.139
HID1	ENSG00000167861	0.04772	0.143	resistance	0.047 - 0.24
ATP5PD	ENSG00000167863	0.02564	0.116	resistance	0.046 - 0.187
UBTD2	ENSG00000168246	0.04755	-0.109	sensitive	-0.145
POLR2J3	ENSG00000168255	0.01294	0.129	resistance	0.058 - 0.2
SMIM4	ENSG00000168273	0.02171	0.12	resistance	0.049 - 0.191
DEGS2	ENSG00000168350	0.01987	0.136	resistance	0.057 - 0.216
MLKL	ENSG00000168404	0.04245	-0.132	sensitive	-0.174
ZSWIM1	ENSG00000168612	0.00961	0.129	resistance	0.061 - 0.197
LDLRAD4	ENSG00000168675	0.01189	0.154	resistance	0.071 - 0.238
IL7R	ENSG00000168685	0.009594	-0.167	sensitive	-0.176
TMEM208	ENSG00000168701	0.01297	0.135	resistance	0.061 - 0.209
NPNT	ENSG00000168743	0.003035	0.18	resistance	0.096 - 0.264
CXXC4	ENSG00000168772	0.02481	0.13	resistance	0.052 - 0.209
SFTPB	ENSG00000168878	0.01747	0.123	resistance	0.053 - 0.194
PLA2G4F	ENSG00000168907	0.01842	0.159	resistance	0.067 - 0.251
SLC35G2	ENSG00000168917	0.0172	-0.146	sensitive	-0.166
TMEM129	ENSG00000168936	0.006749	0.132	resistance	0.066 - 0.198
CPLX1	ENSG00000168993	0.03377	0.133	resistance	0.049 - 0.217
ATP5ME	ENSG00000169020	0.02473	0.112	resistance	0.045 - 0.18
PARM1	ENSG00000169116	0.04121	0.113	resistance	0.039 - 0.187
ARMC4	ENSG00000169126	0.03286	-0.128	sensitive	-0.161
STK32A	ENSG00000169302	0.01582	0.145	resistance	0.063 - 0.227
COL22A1	ENSG00000169436	0.0182	0.125	resistance	0.053 - 0.197
CLIC4	ENSG00000169504	0.002205	-0.193	sensitive	-0.173
GJB1	ENSG00000169562	0.04433	0.127	resistance	0.043 - 0.21
BNC1	ENSG00000169594	0.0003928	-0.235	sensitive	-0.182
ANTXR1	ENSG00000169604	0.007881	-0.214	sensitive	-0.22
C15orf40	ENSG00000169609	0.04303	0.117	resistance	0.04 - 0.195
RAMAC	ENSG00000169612	0.04569	0.105	resistance	0.035 - 0.174
LUZP1	ENSG00000169641	0.03541	-0.134	sensitive	-0.171
DCXR	ENSG00000169738	0.01428	0.125	resistance	0.056 - 0.195
TAPT1	ENSG00000169762	0.03425	0.123	resistance	0.045 - 0.201
CTNND2	ENSG00000169862	0.0407	0.111	resistance	0.039 - 0.184
REPS2	ENSG00000169891	0.005765	0.16	resistance	0.081 - 0.239
SPDYE5	ENSG00000170092	0.01199	0.132	resistance	0.06 - 0.204
ADPRM	ENSG00000170222	0.001128	-0.167	sensitive	-0.142
GLB1	ENSG00000170266	0.02434	0.136	resistance	0.055 - 0.218
ELP5	ENSG00000170291	0.009251	-0.131	sensitive	-0.137
STX8	ENSG00000170310	0.0353	-0.11	sensitive	-0.139
LRRN2	ENSG00000170382	0.03877	0.119	resistance	0.042 - 0.195
NUDT9	ENSG00000170502	0.002845	0.151	resistance	0.081 - 0.22
ARL6IP1	ENSG00000170540	0.03683	0.111	resistance	0.04 - 0.182
RASA4B	ENSG00000170667	0.001128	0.177	resistance	0.102 - 0.251
RPS9	ENSG00000170889	0.004082	-0.178	sensitive	-0.17
OSCAR	ENSG00000170909	0.003844	-0.157	sensitive	-0.15
DNAJC24	ENSG00000170946	0.007638	-0.132	sensitive	-0.135
LRRC8E	ENSG00000171017	0.03561	-0.167	sensitive	-0.213
KCNMB3	ENSG00000171121	0.01334	0.128	resistance	0.057 - 0.198
CHST11	ENSG00000171310	0.04105	-0.124	sensitive	-0.161
KSR2	ENSG00000171435	0.0243	0.128	resistance	0.051 - 0.206
POLR1C	ENSG00000171453	0.01164	-0.139	sensitive	-0.15
LPAR3	ENSG00000171517	0.02663	-0.127	sensitive	-0.155
PLRG1	ENSG00000171566	0.01002	-0.134	sensitive	-0.142
CXXC5	ENSG00000171604	0.01518	0.132	resistance	0.058 - 0.205
PIK3CD	ENSG00000171608	0.004167	-0.184	sensitive	-0.177
LGALS4	ENSG00000171747	0.005449	0.149	resistance	0.076 - 0.222
SPATA5L1	ENSG00000171763	0.04408	-0.113	sensitive	-0.149
GATM	ENSG00000171766	0.03566	0.112	resistance	0.041 - 0.184
CTPS1	ENSG00000171793	0.01022	-0.141	sensitive	-0.15
ZNF540	ENSG00000171817	0.001642	0.174	resistance	0.098 - 0.25
MRM3	ENSG00000171861	0.008661	-0.137	sensitive	-0.143
ORMDL3	ENSG00000172057	0.008661	0.139	resistance	0.067 - 0.211
EIF2AK3	ENSG00000172071	0.003354	0.154	resistance	0.082 - 0.227
MOB3A	ENSG00000172081	0.009393	-0.157	sensitive	-0.165
MACROD2	ENSG00000172264	0.0182	0.122	resistance	0.052 - 0.193
STARD5	ENSG00000172345	0.03017	0.124	resistance	0.047 - 0.2
CLP1	ENSG00000172409	0.03066	-0.114	sensitive	-0.143
MRPL52	ENSG00000172590	0.04534	-0.103	sensitive	-0.137
EFEMP2	ENSG00000172638	0.01877	-0.161	sensitive	-0.186
SLFN11	ENSG00000172716	1.85e-05	-0.229	sensitive	-0.152
EFCAB12	ENSG00000172771	0.03262	0.128	resistance	0.048 - 0.208
RAB37	ENSG00000172794	0.01298	0.146	resistance	0.066 - 0.226
EGFL7	ENSG00000172889	0.01738	-0.136	sensitive	-0.156
SH3RF3	ENSG00000172985	0.02456	-0.122	sensitive	-0.146
NOC3L	ENSG00000173145	0.003423	-0.156	sensitive	-0.148
PARP14	ENSG00000173193	0.03939	-0.126	sensitive	-0.163
OLR1	ENSG00000173391	0.04335	-0.122	sensitive	-0.161
SAA1	ENSG00000173432	0.03225	-0.153	sensitive	-0.192
LRFN4	ENSG00000173621	0.005082	-0.144	sensitive	-0.141
KCNH6	ENSG00000173826	0.001128	0.185	resistance	0.106 - 0.263
PLK3	ENSG00000173846	0.02163	-0.131	sensitive	-0.154
TCAP	ENSG00000173991	0.01736	0.121	resistance	0.052 - 0.191
FAM174A	ENSG00000174132	0.006954	0.164	resistance	0.081 - 0.247
GTF2IRD2B	ENSG00000174428	0.006132	0.135	resistance	0.068 - 0.202
RPL4	ENSG00000174444	0.03213	-0.133	sensitive	-0.167
IL20RB	ENSG00000174564	0.01173	-0.146	sensitive	-0.158
SH3PXD2B	ENSG00000174705	0.000628	-0.217	sensitive	-0.175
RIN1	ENSG00000174791	0.0097	-0.173	sensitive	-0.183
ADGRE1	ENSG00000174837	0.02564	-0.13	sensitive	-0.158
DHX36	ENSG00000174953	0.04601	-0.108	sensitive	-0.143
TVP23C	ENSG00000175106	0.04677	-0.113	sensitive	-0.151
CKAP5	ENSG00000175216	0.01384	-0.131	sensitive	-0.144
PTPN2	ENSG00000175354	0.03117	-0.129	sensitive	-0.161
SCUBE2	ENSG00000175356	0.009956	0.164	resistance	0.077 - 0.251
FOSL1	ENSG00000175592	0.01444	-0.186	sensitive	-0.207
RUVBL1	ENSG00000175792	0.004082	-0.151	sensitive	-0.145
CTDNEP1	ENSG00000175826	0.00148	-0.152	sensitive	-0.132
CREG2	ENSG00000175874	0.02101	0.143	resistance	0.059 - 0.226
TUBB6	ENSG00000176014	0.002807	-0.205	sensitive	-0.189
CSTF3	ENSG00000176102	0.02488	-0.122	sensitive	-0.147
YES1	ENSG00000176105	0.04526	-0.133	sensitive	-0.177
CRLF3	ENSG00000176390	0.02907	-0.13	sensitive	-0.16
DNAJC30	ENSG00000176410	0.01486	0.123	resistance	0.054 - 0.192
B3GNT5	ENSG00000176597	0.03174	-0.14	sensitive	-0.175
LMNB2	ENSG00000176619	0.0146	-0.126	sensitive	-0.14
FOXL1	ENSG00000176678	0.02458	-0.137	sensitive	-0.164
IRX5	ENSG00000176842	0.01173	0.135	resistance	0.062 - 0.208
TCEANC	ENSG00000176896	0.01729	0.147	resistance	0.063 - 0.231
MUC20	ENSG00000176945	0.01345	0.147	resistance	0.066 - 0.229
MTHFR	ENSG00000177000	0.01675	0.128	resistance	0.055 - 0.2
DSCAML1	ENSG00000177103	0.01904	0.136	resistance	0.057 - 0.214
RIMKLA	ENSG00000177181	0.0001724	0.218	resistance	0.137 - 0.298
PUS1	ENSG00000177192	0.01656	-0.148	sensitive	-0.167
PPFIA3	ENSG00000177380	0.03377	0.123	resistance	0.045 - 0.201
UMODL1	ENSG00000177398	0.01131	0.149	resistance	0.069 - 0.229
ZBED2	ENSG00000177494	0.04247	-0.141	sensitive	-0.185
ST8SIA3	ENSG00000177511	0.02027	0.133	resistance	0.055 - 0.211
HASPIN	ENSG00000177602	0.01455	-0.142	sensitive	-0.158
FAM20C	ENSG00000177706	0.01134	-0.175	sensitive	-0.188
PCDHB9	ENSG00000177839	0.04999	0.111	resistance	0.036 - 0.186
IMPDH2	ENSG00000178035	0.03157	-0.121	sensitive	-0.152
PRSS36	ENSG00000178226	0.02897	0.127	resistance	0.049 - 0.205
COX14	ENSG00000178449	0.01173	0.139	resistance	0.064 - 0.214
P4HTM	ENSG00000178467	0.02108	0.132	resistance	0.054 - 0.21
SLC25A20	ENSG00000178537	0.04522	0.12	resistance	0.04 - 0.2
PFAS	ENSG00000178921	0.0003928	-0.211	sensitive	-0.163
AURKB	ENSG00000178999	0.01455	-0.132	sensitive	-0.147
RRS1	ENSG00000179041	0.02042	-0.121	sensitive	-0.142
TRIML2	ENSG00000179046	0.0009425	-0.182	sensitive	-0.151
FARSA	ENSG00000179115	0.0182	-0.125	sensitive	-0.144
GEMIN4	ENSG00000179409	0.0008611	-0.173	sensitive	-0.143
PIPOX	ENSG00000179761	0.02329	0.123	resistance	0.05 - 0.197
AKAP5	ENSG00000179841	0.01429	0.144	resistance	0.064 - 0.224
NKPD1	ENSG00000179846	0.02526	0.119	resistance	0.047 - 0.191
PDXDC1	ENSG00000179889	0.001155	0.168	resistance	0.097 - 0.24
TSHZ1	ENSG00000179981	0.03113	0.126	resistance	0.047 - 0.205
ZNRF2	ENSG00000180233	0.02504	0.129	resistance	0.051 - 0.207
FZD2	ENSG00000180340	0.04799	-0.131	sensitive	-0.175
MTURN	ENSG00000180354	0.01325	0.139	resistance	0.063 - 0.215
MCFD2	ENSG00000180398	0.03754	-0.135	sensitive	-0.174
H2BC4	ENSG00000180596	0.01173	0.131	resistance	0.06 - 0.202
ZFP3	ENSG00000180787	0.03571	0.116	resistance	0.042 - 0.19
GPR137C	ENSG00000180998	0.03398	0.142	resistance	0.052 - 0.231
SLC25A42	ENSG00000181035	0.02446	0.134	resistance	0.053 - 0.214
SLC26A11	ENSG00000181045	0.01518	0.154	resistance	0.068 - 0.241
NPM1	ENSG00000181163	0.008661	-0.141	sensitive	-0.147
POLR2A	ENSG00000181222	0.005845	-0.14	sensitive	-0.139
GET1	ENSG00000182093	0.01262	0.134	resistance	0.061 - 0.207
EXT1	ENSG00000182197	0.001391	-0.245	sensitive	-0.213
ATP6AP2	ENSG00000182220	0.01685	0.147	resistance	0.064 - 0.231
CYB5D1	ENSG00000182224	0.03111	-0.11	sensitive	-0.138
TTC3	ENSG00000182670	0.03972	0.123	resistance	0.043 - 0.203
PPP1R27	ENSG00000182676	0.04433	0.103	resistance	0.035 - 0.171
ANXA2	ENSG00000182718	0.01644	-0.219	sensitive	-0.248
PAPPA	ENSG00000182752	0.00463	-0.187	sensitive	-0.181
RPL35A	ENSG00000182899	0.0469	-0.117	sensitive	-0.157
GPR19	ENSG00000183150	0.01065	0.143	resistance	0.067 - 0.219
SMDT1	ENSG00000183172	0.001332	0.192	resistance	0.109 - 0.274
EPHA10	ENSG00000183317	0.007854	0.166	resistance	0.081 - 0.251
FHL3	ENSG00000183386	0.04682	-0.123	sensitive	-0.165
TANGO2	ENSG00000183597	0.009594	0.144	resistance	0.068 - 0.22
DGCR6	ENSG00000183628	5.494e-05	0.208	resistance	0.135 - 0.281
RP1L1	ENSG00000183638	0.03265	-0.113	sensitive	-0.142
RFLNB	ENSG00000183688	0.027	-0.14	sensitive	-0.171
UPP1	ENSG00000183696	0.04665	-0.153	sensitive	-0.205
TRIM52	ENSG00000183718	0.01546	0.128	resistance	0.056 - 0.199
FOXL2	ENSG00000183770	0.01769	-0.133	sensitive	-0.152
KIRREL1	ENSG00000183853	0.04708	-0.177	sensitive	-0.237
TMPRSS2	ENSG00000184012	0.02062	0.144	resistance	0.06 - 0.229
UQCR10	ENSG00000184076	0.04433	0.105	resistance	0.035 - 0.174
CNTN2	ENSG00000184144	0.01151	0.142	resistance	0.065 - 0.218
OAF	ENSG00000184232	0.0391	-0.128	sensitive	-0.166
MAP7D2	ENSG00000184368	0.009096	0.136	resistance	0.065 - 0.208
TOP1MT	ENSG00000184428	0.04996	-0.111	sensitive	-0.151
NCMAP	ENSG00000184454	0.04862	0.113	resistance	0.037 - 0.19
DUSP8	ENSG00000184545	0.02508	0.131	resistance	0.052 - 0.21
SOCS3	ENSG00000184557	0.004856	-0.193	sensitive	-0.188
XPOT	ENSG00000184575	0.01164	-0.129	sensitive	-0.14
H2BC21	ENSG00000184678	0.001128	0.169	resistance	0.097 - 0.24
LRRC26	ENSG00000184709	0.01164	0.15	resistance	0.069 - 0.232
FMNL1	ENSG00000184922	0.0008042	-0.217	sensitive	-0.177
WT1	ENSG00000184937	0.01023	-0.136	sensitive	-0.144
SORCS2	ENSG00000184985	0.04102	-0.123	sensitive	-0.161
ANKS1B	ENSG00000185046	0.006954	0.167	resistance	0.083 - 0.251
PRMT3	ENSG00000185238	0.02427	-0.123	sensitive	-0.148
TCN2	ENSG00000185339	0.04105	0.118	resistance	0.041 - 0.195
METTL7A	ENSG00000185432	0.02444	0.129	resistance	0.052 - 0.207
SH3BGR	ENSG00000185437	0.01582	0.129	resistance	0.057 - 0.202
FAM174B	ENSG00000185442	0.042	0.114	resistance	0.039 - 0.188
RASA3	ENSG00000185989	0.03085	-0.127	sensitive	-0.158
PCLO	ENSG00000186472	0.0323	0.13	resistance	0.048 - 0.211
CARMIL3	ENSG00000186648	0.03325	0.137	resistance	0.051 - 0.223
VSIG10L	ENSG00000186806	0.0389	0.11	resistance	0.039 - 0.181
NAP1L1	ENSG00000187109	0.03109	-0.125	sensitive	-0.156
KCNJ11	ENSG00000187486	0.02907	0.145	resistance	0.055 - 0.234
COL4A1	ENSG00000187498	0.005937	-0.194	sensitive	-0.192
PLEKHN1	ENSG00000187583	0.04549	-0.165	sensitive	-0.22
MAGEH1	ENSG00000187601	0.03974	0.13	resistance	0.046 - 0.214
MCRS1	ENSG00000187778	0.02615	-0.118	sensitive	-0.143
PEAR1	ENSG00000187800	0.004588	-0.183	sensitive	-0.177
EIF4EBP1	ENSG00000187840	0.04394	-0.106	sensitive	-0.141
GPR89B	ENSG00000188092	0.008256	0.148	resistance	0.072 - 0.224
AGRN	ENSG00000188157	0.0414	-0.182	sensitive	-0.237
HEPACAM2	ENSG00000188175	0.01325	0.134	resistance	0.06 - 0.207
LAMTOR4	ENSG00000188186	0.03732	0.113	resistance	0.04 - 0.185
HYKK	ENSG00000188266	0.006954	0.152	resistance	0.075 - 0.228
FAM83G	ENSG00000188522	0.004563	-0.18	sensitive	-0.174
DUSP28	ENSG00000188542	0.01685	0.143	resistance	0.062 - 0.225
FBLL1	ENSG00000188573	0.00613	0.152	resistance	0.076 - 0.228
CLN3	ENSG00000188603	0.0222	0.121	resistance	0.049 - 0.193
NANOS1	ENSG00000188613	0.02648	0.122	resistance	0.048 - 0.196
ZDHHC9	ENSG00000188706	0.01557	0.155	resistance	0.068 - 0.242
TMEM198	ENSG00000188760	0.01685	0.136	resistance	0.059 - 0.214
NHLRC3	ENSG00000188811	0.009251	0.14	resistance	0.067 - 0.213
ENTPD8	ENSG00000188833	0.0391	0.133	resistance	0.047 - 0.22
ADAT2	ENSG00000189007	0.04808	-0.134	sensitive	-0.18
BLOC1S3	ENSG00000189114	0.004966	0.152	resistance	0.078 - 0.225
FAM47E	ENSG00000189157	0.004223	0.161	resistance	0.083 - 0.238
FHIT	ENSG00000189283	0.02173	0.128	resistance	0.052 - 0.203
SYCP2	ENSG00000196074	0.01685	0.13	resistance	0.056 - 0.204
GTF2IRD2	ENSG00000196275	0.02085	0.115	resistance	0.048 - 0.183
SUPT3H	ENSG00000196284	0.009594	-0.131	sensitive	-0.138
ATP2A1	ENSG00000196296	0.02907	0.115	resistance	0.044 - 0.187
ZNF774	ENSG00000196391	0.03017	0.124	resistance	0.047 - 0.202
TRAPPC2	ENSG00000196459	0.008356	0.159	resistance	0.077 - 0.242
MME	ENSG00000196549	0.02373	-0.128	sensitive	-0.153
HBG2	ENSG00000196565	0.02455	-0.112	sensitive	-0.135
ZNF782	ENSG00000196597	0.031	0.122	resistance	0.046 - 0.198
COL27A1	ENSG00000196739	0.00325	-0.178	sensitive	-0.167
S100A2	ENSG00000196754	0.01842	-0.187	sensitive	-0.215
LAMB3	ENSG00000196878	0.02062	-0.205	sensitive	-0.24
PDLIM7	ENSG00000196923	0.0008375	-0.234	sensitive	-0.193
SLC39A10	ENSG00000196950	0.007914	-0.14	sensitive	-0.144
ZNF138	ENSG00000197008	0.02389	0.148	resistance	0.06 - 0.237
ZNF429	ENSG00000197013	0.01291	0.146	resistance	0.066 - 0.226
ZSCAN25	ENSG00000197037	0.01123	0.137	resistance	0.064 - 0.211
ZMYM1	ENSG00000197056	0.02019	-0.132	sensitive	-0.155
ZNF682	ENSG00000197124	0.04144	0.121	resistance	0.042 - 0.2
FITM2	ENSG00000197296	0.02155	0.135	resistance	0.055 - 0.215
ADARB1	ENSG00000197381	0.03857	-0.116	sensitive	-0.15
COL13A1	ENSG00000197467	0.01245	-0.159	sensitive	-0.173
RPF2	ENSG00000197498	0.01329	-0.127	sensitive	-0.139
CXorf40A	ENSG00000197620	0.005213	0.141	resistance	0.072 - 0.21
PDCD1LG2	ENSG00000197646	0.007583	-0.19	sensitive	-0.194
CCDC180	ENSG00000197816	0.0225	0.123	resistance	0.05 - 0.196
H4-16	ENSG00000197837	0.0146	0.133	resistance	0.059 - 0.207
INKA2	ENSG00000197852	0.0336	0.12	resistance	0.044 - 0.195
ADAMTSL2	ENSG00000197859	0.01438	0.135	resistance	0.06 - 0.21
TEAD4	ENSG00000197905	0.01796	-0.144	sensitive	-0.165
RPL12	ENSG00000197958	0.01055	-0.148	sensitive	-0.158
DNM3	ENSG00000197959	0.03911	0.113	resistance	0.04 - 0.186
MAK16	ENSG00000198042	0.02213	-0.124	sensitive	-0.147
MB	ENSG00000198125	0.01789	0.144	resistance	0.061 - 0.226
ZNF442	ENSG00000198342	0.0325	0.112	resistance	0.042 - 0.182
TPM2	ENSG00000198467	0.009255	-0.16	sensitive	-0.168
TMA16	ENSG00000198498	0.01549	-0.139	sensitive	-0.156
ZNF28	ENSG00000198538	0.02695	0.115	resistance	0.045 - 0.185
ZNF789	ENSG00000198556	0.0004935	0.186	resistance	0.113 - 0.259
MMP17	ENSG00000198598	0.0163	-0.153	sensitive	-0.173
CCDC69	ENSG00000198624	0.01151	-0.168	sensitive	-0.181
ZNF652	ENSG00000198740	0.02192	0.126	resistance	0.051 - 0.201
RPL10A	ENSG00000198755	0.002025	-0.199	sensitive	-0.178
APCDD1L	ENSG00000198768	0.0257	-0.151	sensitive	-0.183
SCAMP5	ENSG00000198794	0.01291	0.138	resistance	0.062 - 0.213
STKLD1	ENSG00000198870	0.01685	0.136	resistance	0.059 - 0.213
TYW1	ENSG00000198874	0.04362	0.106	resistance	0.036 - 0.176
CAPZA2	ENSG00000198898	0.003295	0.155	resistance	0.083 - 0.228
KIAA0753	ENSG00000198920	0.001332	-0.158	sensitive	-0.136
NOS1AP	ENSG00000198929	0.03466	0.132	resistance	0.048 - 0.216
TGM2	ENSG00000198959	0.04428	-0.149	sensitive	-0.197
SOX18	ENSG00000203883	0.02508	-0.124	sensitive	-0.151
C2orf72	ENSG00000204128	0.01833	0.143	resistance	0.061 - 0.226
MACO1	ENSG00000204178	0.03311	0.125	resistance	0.046 - 0.204
PBX2	ENSG00000204304	0.02191	-0.126	sensitive	-0.149
SMIM5	ENSG00000204323	0.04486	0.112	resistance	0.038 - 0.187
SLC44A4	ENSG00000204385	0.03841	0.116	resistance	0.041 - 0.191
NEU1	ENSG00000204386	0.02108	0.131	resistance	0.054 - 0.208
VARS1	ENSG00000204394	0.01952	-0.122	sensitive	-0.141
CARD16	ENSG00000204397	0.04939	-0.124	sensitive	-0.168
ZNF468	ENSG00000204604	0.01151	0.134	resistance	0.062 - 0.206
RACK1	ENSG00000204628	0.03017	-0.118	sensitive	-0.147
SDHAF1	ENSG00000205138	0.03718	0.116	resistance	0.042 - 0.191
IPO7	ENSG00000205339	0.02907	-0.111	sensitive	-0.137
TMEM256	ENSG00000205544	0.01569	-0.119	sensitive	-0.134
VGLL3	ENSG00000206538	0.03884	-0.131	sensitive	-0.17
CCDC183	ENSG00000213213	0.005256	0.147	resistance	0.075 - 0.219
HEXA	ENSG00000213614	0.01998	0.139	resistance	0.058 - 0.22
DNASE1	ENSG00000213918	0.01833	0.126	resistance	0.053 - 0.198
HBE1	ENSG00000213931	0.01789	-0.12	sensitive	-0.138
TAX1BP3	ENSG00000213977	0.01428	-0.19	sensitive	-0.21
MBLAC1	ENSG00000214309	0.02	0.117	resistance	0.049 - 0.185
PHB2	ENSG00000215021	0.01729	-0.14	sensitive	-0.16
PEX26	ENSG00000215193	0.02629	0.118	resistance	0.046 - 0.19
MYL5	ENSG00000215375	0.02153	0.119	resistance	0.049 - 0.189
CYB5RL	ENSG00000215883	0.01789	0.143	resistance	0.061 - 0.226
FAM185A	ENSG00000222011	8.561e-05	0.19	resistance	0.123 - 0.258
C10orf55	ENSG00000222047	0.009255	-0.177	sensitive	-0.186
CKMT1A	ENSG00000223572	0.01842	0.163	resistance	0.069 - 0.257
SMIM13	ENSG00000224531	0.0496	-0.109	sensitive	-0.147
DHFR	ENSG00000228716	0.0433	0.115	resistance	0.039 - 0.191
ZNF688	ENSG00000229809	0.01099	0.126	resistance	0.059 - 0.194
RPS18	ENSG00000231500	0.04046	-0.126	sensitive	-0.164
TWIST2	ENSG00000233608	0.008256	-0.16	sensitive	-0.165
H2BC15	ENSG00000233822	0.02648	0.109	resistance	0.043 - 0.175
ZNF736	ENSG00000234444	0.01914	0.14	resistance	0.059 - 0.221
PPP1R3E	ENSG00000235194	0.02171	0.143	resistance	0.058 - 0.227
ARHGEF38	ENSG00000236699	0.008327	0.164	resistance	0.079 - 0.249
CKMT1B	ENSG00000237289	0.01081	0.176	resistance	0.082 - 0.27
RNF103	ENSG00000239305	0.002553	0.158	resistance	0.086 - 0.23
C1orf226	ENSG00000239887	0.04746	0.128	resistance	0.042 - 0.213
LILRA2	ENSG00000239998	0.02508	0.138	resistance	0.055 - 0.222
ATP5MF	ENSG00000241468	0.04807	0.104	resistance	0.034 - 0.174
AC244197.3	ENSG00000241489	0.01227	0.125	resistance	0.057 - 0.192
PI4KA	ENSG00000241973	0.002025	0.172	resistance	0.095 - 0.248
AP5Z1	ENSG00000242802	0.04522	0.107	resistance	0.036 - 0.178
TTC4	ENSG00000243725	0.009255	-0.132	sensitive	-0.138
GSTA1	ENSG00000243955	0.0001557	0.188	resistance	0.119 - 0.257
IFITM10	ENSG00000244242	0.001128	0.206	resistance	0.119 - 0.294
ETV5	ENSG00000244405	0.003069	-0.168	sensitive	-0.157
SELENOP	ENSG00000250722	0.01164	0.131	resistance	0.06 - 0.202
CSNK2A3	ENSG00000254598	0.00912	-0.128	sensitive	-0.133
IGLL5	ENSG00000254709	0.03939	0.116	resistance	0.041 - 0.191
ZNF253	ENSG00000256771	0.007547	0.162	resistance	0.079 - 0.244
C17orf49	ENSG00000258315	0.03453	-0.115	sensitive	-0.145
XKR7	ENSG00000260903	0.003965	0.169	resistance	0.088 - 0.249
SCRT1	ENSG00000261678	0.0008544	0.187	resistance	0.11 - 0.264
CORO7	ENSG00000262246	0.03273	0.146	resistance	0.054 - 0.238
DYNLL2	ENSG00000264364	0.005049	0.144	resistance	0.074 - 0.214
ANXA8	ENSG00000265190	0.02695	-0.168	sensitive	-0.205
RNF115	ENSG00000265491	0.01569	0.128	resistance	0.056 - 0.2
SMIM22	ENSG00000267795	0.01747	0.17	resistance	0.073 - 0.267
MAGIX	ENSG00000269313	0.00351	0.153	resistance	0.081 - 0.226
TMEM185A	ENSG00000269556	0.01675	0.122	resistance	0.053 - 0.191
CASTOR2	ENSG00000274070	0.0353	0.117	resistance	0.043 - 0.191
LOC102724788	ENSG00000277196	0.007914	0.153	resistance	0.074 - 0.231
C11orf98	ENSG00000278615	0.02105	-0.121	sensitive	-0.143

## Sheet: Tables S3
Ensembl_ID	Gene
3	ENSG00000001167	NFYA
5	ENSG00000005471	ABCB4
7	ENSG00000012504	NR1H4
9	ENSG00000021645	NRXN3
11	ENSG00000063322	MED29
12	ENSG00000080608	PUM3
13	ENSG00000081665	ZNF506
15	ENSG00000086666	ZFAND6
16	ENSG00000089558	KCNH4
17	ENSG00000091592	NLRP1
18	ENSG00000099821	POLRMT
19	ENSG00000099974	DDTL
20	ENSG00000100731	PCNX1
21	ENSG00000101115	SALL4
22	ENSG00000101400	SNTA1
23	ENSG00000101412	E2F1
24	ENSG00000101417	PXMP4
25	ENSG00000103316	CRYM
26	ENSG00000105072	C19orf44
28	ENSG00000105879	CBLL1
31	ENSG00000107341	UBE2R2
33	ENSG00000108953	YWHAE
34	ENSG00000109270	LAMTOR3
35	ENSG00000112039	FANCE
36	ENSG00000114439	BBX
38	ENSG00000120254	MTHFD1L
39	ENSG00000120889	TNFRSF10B
41	ENSG00000123977	DAW1
42	ENSG00000124257	NEURL2
43	ENSG00000124299	PEPD
44	ENSG00000124496	TRERF1
45	ENSG00000125356	NDUFA1
46	ENSG00000125995	ROMO1
48	ENSG00000127993	RBM48
49	ENSG00000128713	HOXD11
51	ENSG00000132005	RFX1
52	ENSG00000133424	LARGE1
53	ENSG00000135211	TMEM60
54	ENSG00000135387	CAPRIN1
56	ENSG00000136710	CCDC115
57	ENSG00000137074	APTX
58	ENSG00000137491	SLCO2B1
59	ENSG00000137727	ARHGAP20
60	ENSG00000140931	CMTM3
61	ENSG00000141279	NPEPPS
63	ENSG00000141576	RNF157
65	ENSG00000144407	PTH2R
66	ENSG00000144567	RETREG2
67	ENSG00000145022	TCTA
68	ENSG00000145354	CISD2
73	ENSG00000154975	CA10
75	ENSG00000158716	DUSP23
76	ENSG00000160439	RDH13
77	ENSG00000160856	FCRL3
79	ENSG00000163584	RPL22L1
80	ENSG00000164362	TERT
83	ENSG00000165671	NSD1
84	ENSG00000166387	PPFIBP2
85	ENSG00000167074	TEF
86	ENSG00000168273	SMIM4
87	ENSG00000168743	NPNT
89	ENSG00000170222	ADPRM
90	ENSG00000170502	NUDT9
91	ENSG00000171766	GATM
94	ENSG00000172716	SLFN11
96	ENSG00000175874	CREG2
99	ENSG00000179889	PDXDC1
101	ENSG00000180596	H2BC4
103	ENSG00000183150	GPR19
104	ENSG00000183597	TANGO2
105	ENSG00000183638	RP1L1
107	ENSG00000184985	SORCS2
110	ENSG00000188613	NANOS1
112	ENSG00000189157	FAM47E
114	ENSG00000196565	HBG2
115	ENSG00000198898	CAPZA2
116	ENSG00000203883	SOX18
119	ENSG00000222011	FAM185A
120	ENSG00000239305	RNF103
121	ENSG00000242802	AP5Z1
122	ENSG00000243955	GSTA1
123	ENSG00000258315	C17orf49
124	ENSG00000265491	RNF115
